# Supplementary material for: (Sp)-1-Diphenyl­phosphanyl-2-{(S)-[2-(diphenyl­phosphan­yl)phen­yl]hydroxy­meth­yl}ferrocene
Source: Acta Crystallogr Sect E Struct Rep Online. 2008 Nov 20;64(Pt 12):m1585. doi: 10.1107/S1600536808038294 (PMC2959966; doi:10.1107/S1600536808038294)
Supplement: Supplementary file 1 [file e-64-m1585-sup1.cif]

##############################################################################
###                                                                        ###
###        Electronic paper (Acta Crystallographica Section E)             ###
###                                                                        ###
##############################################################################
#                                                                            #
# This CIF contains the data in a paper accepted for publication in Acta     #
# Crystallographica Section E. It conforms to the requirements of Notes      #
# for Authors for Section E, and has been peer reviewed under the auspices   #
# of the IUCr Commission on Journals.                                        #
#                                                                            #
# Full details of the Crystallographic Information File format               #
# are given in the paper "The Crystallographic Information File (CIF):       #
# a New Standard Archive File for Crystallography" by S. R. Hall, F. H.      #
# Allen and I. D. Brown [Acta Cryst. (1991), A47, 655-685].                  #
#                                                                            #
# The current version of the core CIF dictionary is obtainable from          #
# ftp://ftp.iucr.org/pub/cif_core.dic. The current version number is 2.4.    #
#                                                                            #
# Software is freely available for graphical display of the structure(s) in  #
# this CIF.  For information consult the CIF home page http://www.iucr.org/  #
# cif/home.html                                                              #
#                                                                            #
# This file may be used for bona fide research purposes within the           #
# scientific community so long as proper attribution is given to the journal # 
# article from which it was obtained.                                        #
#                                                                            #
##############################################################################
                                             
data_global
_audit_creation_method     SHELXL-97
_journal_date_recd_electronic     2008-11-14
_journal_date_accepted     2008-11-17
_journal_name_full     'Acta Crystallographica, Section E'
_journal_year     2008
_journal_volume     64
_journal_issue     12
_journal_page_first     m1585
_journal_page_last     m1585
_journal_paper_category     QM
_journal_coeditor_code     NC2123
_publ_contact_author_name     'Jan W. Bats'
_publ_contact_author_address
;
 Institut f\"ur Organische Chemie
 Universit\"at Frankfurt
 Max-von-Laue-Strasse 7
 D-60438 Frankfurt am Main
 Germany
;
_publ_contact_author_email     bats@chemie.uni-frankfurt.de
_publ_contact_author_fax     '+49 69 79829515'
_publ_contact_author_phone     '+49 69 79829124'
_publ_section_title
;
(<i>S~p~</i>)-1-Diphenylphosphanyl-2-{(<i>S</i>)-[2-\\
(diphenylphosphanyl)phenyl]hydroxymethyl}ferrocene
;
loop_
    _publ_author_name
    _publ_author_address
    'Bats, Jan W.'
;
 Institut f\"ur Organische Chemie
 Universit\"at Frankfurt
 Max-von-Laue-Strasse 7
 D-60438 Frankfurt am Main
 Germany
;
    'Doppiu, Angelino'
;
Umicore AG & Co. KG
Strategic Research and Development
Precious Metals Chemistry
Rodenbacher Chaussee 4
D-63457 Hanau
Germany
;
    'Rivas Nass, Andreas'
;
Umicore AG & Co. KG
Strategic Research and Development
Precious Metals Chemistry
Rodenbacher Chaussee 4
D-63457 Hanau
Germany
;
    'Hashmi, A. Stephen K.'
;
Organisch-Chemisches Institut
Universit\"at Heidelberg
Im Neuenheimer Feld 270
D-69120 Heidelberg
Germany
;
data_I
_audit_creation_method     SHELXL-97
_chemical_name_systematic
;
(S~p~)-1-Diphenylphosphanyl-2-{(<i>S</i>)-[2-
(diphenylphosphanyl)phenyl]hydroxymethyl}ferrocene
;
_chemical_name_common     ?
_chemical_formula_moiety     'C41 H34 Fe O P2'
_chemical_formula_sum     'C41 H34 Fe O P2'
_chemical_formula_iupac     '[Fe (C5 H5) (C36 H29 O P2)]'
_chemical_formula_weight     660.47
_chemical_melting_point     ?
_symmetry_cell_setting     monoclinic
_symmetry_space_group_name_H-M     'P 21'
_symmetry_space_group_name_Hall     'P 2yb'
loop_
    _symmetry_equiv_pos_as_xyz
    'x, y, z'
    '-x, y+1/2, -z'
_cell_length_a     11.6111(15)
_cell_length_b     8.6154(10)
_cell_length_c     16.481(2)
_cell_angle_alpha     90.00
_cell_angle_beta     97.807(12)
_cell_angle_gamma     90.00
_cell_volume     1633.4(3)
_cell_formula_units_Z     2
_cell_measurement_reflns_used     239
_cell_measurement_theta_min     3
_cell_measurement_theta_max     23
_cell_measurement_temperature     162(2)
_exptl_crystal_description     block
_exptl_crystal_colour     orange
_exptl_crystal_size_max     0.40
_exptl_crystal_size_mid     0.40
_exptl_crystal_size_min     0.32
_exptl_crystal_density_diffrn     1.343
_exptl_crystal_density_meas     ?
_exptl_crystal_density_method     'not measured'
_exptl_crystal_F_000     688
_exptl_absorpt_coefficient_mu     0.592
_exptl_absorpt_correction_type     numerical
_exptl_absorpt_process_details     '(SHELXTL; Sheldrick, 2008)'
_exptl_absorpt_correction_T_min     0.795
_exptl_absorpt_correction_T_max     0.845
_exptl_special_details
;
;
_diffrn_ambient_temperature     162(2)
_diffrn_radiation_type     MoK\a
_diffrn_radiation_wavelength     0.71073
_diffrn_radiation_source     'normal-focus sealed tube'
_diffrn_radiation_monochromator     graphite
_diffrn_measurement_device_type     'Siemens SMART 1K CCD'
_diffrn_measurement_method     \w
_diffrn_detector_area_resol_mean     ?
_diffrn_reflns_number     25293
_diffrn_reflns_av_R_equivalents     0.0506
_diffrn_reflns_av_sigmaI/netI     0.0458
_diffrn_reflns_theta_min     1.8
_diffrn_reflns_theta_max     30.5
_diffrn_reflns_theta_full     29.50
_diffrn_measured_fraction_theta_max     0.950
_diffrn_measured_fraction_theta_full     0.994
_diffrn_reflns_limit_h_min     -16
_diffrn_reflns_limit_h_max     16
_diffrn_reflns_limit_k_min     -12
_diffrn_reflns_limit_k_max     12
_diffrn_reflns_limit_l_min     -23
_diffrn_reflns_limit_l_max     23
_diffrn_standards_number     455
_diffrn_standards_interval_count     ?
_diffrn_standards_interval_time     1200
_diffrn_standards_decay_%     0.0
_refine_special_details
;
Refinement of <i>F</i>^2^ against ALL reflections. The weighted <i>R</i>-factor
<i>wR</i> and goodness of fit <i>S</i> are based on <i>F</i>^2^, conventional
<i>R</i>-factors <i>R</i> are based on <i>F</i>, with <i>F</i> set to zero for
negative <i>F</i>^2^. The threshold expression of <i>F</i>^2^ >
\s(<i>F</i>^2^) is used only for calculating <i>R</i>-factors(gt) <i>etc</i>.
and is not relevant to the choice of reflections for refinement.
<i>R</i>-factors based on <i>F</i>^2^ are statistically about twice as large
as those based on <i>F</i>, and <i>R</i>- factors based on ALL data will be
even larger.
;
_reflns_number_total     9131
_reflns_number_gt     7926
_reflns_threshold_expression     I>2\s(I)
_refine_ls_structure_factor_coef     Fsqd
_refine_ls_matrix_type     full
_refine_ls_R_factor_all     0.0509
_refine_ls_R_factor_gt     0.0377
_refine_ls_wR_factor_gt     0.0758
_refine_ls_wR_factor_ref     0.0831
_refine_ls_goodness_of_fit_ref     1.065
_refine_ls_restrained_S_all     1.065
_refine_ls_number_reflns     9131
_refine_ls_number_parameters     410
_refine_ls_number_restraints     1
_refine_ls_hydrogen_treatment     mixed
_refine_ls_weighting_scheme     calc
_refine_ls_weighting_details
              'calc w=1/[\s^2^(Fo^2^)+(0.03P)^2^+0.5P] where P=(Fo^2^+2Fc^2^)/3'
_atom_sites_solution_hydrogens     geom
_atom_sites_solution_primary     direct
_atom_sites_solution_secondary     difmap
_refine_ls_shift/su_max     0.003
_refine_ls_shift/su_mean     0.000
_refine_diff_density_max     0.325
_refine_diff_density_min     -0.226
_refine_ls_extinction_method     none
_refine_ls_extinction_coef     ?
_refine_ls_abs_structure_details     'Flack (1983), 4069 Friedel pairs'
_refine_ls_abs_structure_Flack     -0.023(10)
loop_
    _atom_type_symbol
    _atom_type_description
    _atom_type_scat_dispersion_real
    _atom_type_scat_dispersion_imag
    _atom_type_scat_source
    'C' 'C' 0.0033 0.0016
                         'International Tables Vol C Tables 4.2.6.8 and 6.1.1.4'
    'H' 'H' 0.0000 0.0000
                         'International Tables Vol C Tables 4.2.6.8 and 6.1.1.4'
    'O' 'O' 0.0106 0.0060
                         'International Tables Vol C Tables 4.2.6.8 and 6.1.1.4'
    'P' 'P' 0.1023 0.0942
                         'International Tables Vol C Tables 4.2.6.8 and 6.1.1.4'
    'Fe' 'Fe' 0.3463 0.8444
                         'International Tables Vol C Tables 4.2.6.8 and 6.1.1.4'
_computing_data_collection     'SMART (Siemens, 1995)'
_computing_cell_refinement     'SMART (Siemens, 1995)'
_computing_data_reduction     'SAINT (Siemens, 1995)'
_computing_structure_solution     'SHELXS97 (Sheldrick, 2008)'
_computing_structure_refinement     'SHELXL97 (Sheldrick, 2008)'
_computing_molecular_graphics     'SHELXTL (Sheldrick, 2008)'
_computing_publication_material     'SHELXL97 (Sheldrick, 2008)'
loop_
    _atom_site_type_symbol
    _atom_site_label
    _atom_site_fract_x
    _atom_site_fract_y
    _atom_site_fract_z
    _atom_site_U_iso_or_equiv
    _atom_site_adp_type
    _atom_site_calc_flag
    _atom_site_refinement_flags
    _atom_site_occupancy
    _atom_site_disorder_assembly
    _atom_site_disorder_group
    Fe Fe1 0.19359(2) -0.01898(3) 0.741420(18) 0.02801(7) Uani d . 1 . .
    P P1 0.62868(4) 0.27356(6) 0.85276(3) 0.02329(11) Uani d . 1 . .
    P P2 0.32422(4) 0.33294(6) 0.71106(3) 0.02413(11) Uani d . 1 . .
    O O1 0.47730(15) -0.14478(19) 0.81532(11) 0.0352(4) Uani d . 1 . .
    C C1 0.35814(16) -0.0009(2) 0.71422(12) 0.0249(4) Uani d . 1 . .
    C C2 0.30376(19) -0.1365(3) 0.67651(15) 0.0319(5) Uani d . 1 . .
    H H2A 0.3304 -0.2402 0.6853 0.038 Uiso calc R 1 . .
    C C3 0.2027(2) -0.0890(3) 0.62352(16) 0.0360(5) Uani d . 1 . .
    H H3A 0.1499 -0.1559 0.5913 0.043 Uiso calc R 1 . .
    C C4 0.19426(19) 0.0751(3) 0.62691(14) 0.0310(5) Uani d . 1 . .
    H H4A 0.1349 0.1367 0.5973 0.037 Uiso calc R 1 . .
    C C5 0.29067(17) 0.1323(2) 0.68279(12) 0.0244(4) Uani d . 1 . .
    C C6 0.2085(2) -0.0518(3) 0.86549(16) 0.0466(7) Uani d . 1 . .
    H H6A 0.2790 -0.0574 0.9021 0.056 Uiso calc R 1 . .
    C C7 0.1497(3) -0.1778(4) 0.8229(2) 0.0585(9) Uani d . 1 . .
    H H7A 0.1742 -0.2831 0.8260 0.070 Uiso calc R 1 . .
    C C8 0.0498(3) -0.1210(4) 0.7757(2) 0.0567(8) Uani d . 1 . .
    H H8A -0.0053 -0.1812 0.7413 0.068 Uiso calc R 1 . .
    C C9 0.0444(2) 0.0418(4) 0.78764(17) 0.0445(6) Uani d . 1 . .
    H H9A -0.0144 0.1098 0.7628 0.053 Uiso calc R 1 . .
    C C10 0.1430(2) 0.0839(3) 0.84353(14) 0.0365(5) Uani d . 1 . .
    H H10A 0.1619 0.1858 0.8630 0.044 Uiso calc R 1 . .
    C C11 0.46677(16) 0.0034(2) 0.77503(12) 0.0255(4) Uani d . 1 . .
    H H11A 0.4583 0.0857 0.8166 0.031 Uiso calc R 1 . .
    C C12 0.57475(16) 0.0380(2) 0.73482(12) 0.0232(4) Uani d . 1 . .
    C C13 0.59482(18) -0.0521(2) 0.66787(13) 0.0306(5) Uani d . 1 . .
    H H13A 0.5415 -0.1319 0.6489 0.037 Uiso calc R 1 . .
    C C14 0.69159(18) -0.0268(3) 0.62852(13) 0.0345(5) Uani d . 1 . .
    H H14A 0.7051 -0.0905 0.5837 0.041 Uiso calc R 1 . .
    C C15 0.76792(19) 0.0911(3) 0.65477(14) 0.0341(5) Uani d . 1 . .
    H H15A 0.8330 0.1109 0.6271 0.041 Uiso calc R 1 . .
    C C16 0.74938(18) 0.1810(3) 0.72182(13) 0.0272(4) Uani d . 1 . .
    H H16A 0.8024 0.2621 0.7394 0.033 Uiso calc R 1 . .
    C C17 0.65449(17) 0.1546(2) 0.76401(12) 0.0224(4) Uani d . 1 . .
    C C18 0.64664(17) 0.1267(2) 0.93453(12) 0.0247(4) Uani d . 1 . .
    C C19 0.59727(19) 0.1590(3) 1.00546(13) 0.0309(5) Uani d . 1 . .
    H H19A 0.5589 0.2553 1.0102 0.037 Uiso calc R 1 . .
    C C20 0.6035(2) 0.0530(3) 1.06872(14) 0.0380(5) Uani d . 1 . .
    H H20A 0.5703 0.0774 1.1168 0.046 Uiso calc R 1 . .
    C C21 0.6582(2) -0.0893(3) 1.06242(14) 0.0345(5) Uani d . 1 . .
    H H21A 0.6609 -0.1630 1.1055 0.041 Uiso calc R 1 . .
    C C22 0.70842(19) -0.1230(3) 0.99310(13) 0.0312(5) Uani d . 1 . .
    H H22A 0.7463 -0.2198 0.9888 0.037 Uiso calc R 1 . .
    C C23 0.70385(16) -0.0159(3) 0.92957(12) 0.0284(4) Uani d . 1 . .
    H H23A 0.7397 -0.0395 0.8825 0.034 Uiso calc R 1 . .
    C C24 0.76505(18) 0.3831(3) 0.87543(13) 0.0284(4) Uani d . 1 . .
    C C25 0.8662(2) 0.3235(3) 0.91878(17) 0.0450(6) Uani d . 1 . .
    H H25A 0.8679 0.2187 0.9369 0.054 Uiso calc R 1 . .
    C C26 0.9648(2) 0.4150(4) 0.93611(19) 0.0574(8) Uani d . 1 . .
    H H26A 1.0332 0.3731 0.9663 0.069 Uiso calc R 1 . .
    C C27 0.9636(3) 0.5670(4) 0.90944(17) 0.0511(8) Uani d . 1 . .
    H H27A 1.0310 0.6298 0.9215 0.061 Uiso calc R 1 . .
    C C28 0.8645(3) 0.6274(3) 0.86535(19) 0.0492(7) Uani d . 1 . .
    H H28A 0.8642 0.7313 0.8460 0.059 Uiso calc R 1 . .
    C C29 0.7647(2) 0.5367(3) 0.84906(16) 0.0369(5) Uani d . 1 . .
    H H29A 0.6960 0.5798 0.8198 0.044 Uiso calc R 1 . .
    C C30 0.19045(17) 0.4249(2) 0.65968(13) 0.0268(4) Uani d . 1 . .
    C C31 0.0981(2) 0.4392(3) 0.70517(14) 0.0334(5) Uani d . 1 . .
    H H31A 0.1085 0.4098 0.7612 0.040 Uiso calc R 1 . .
    C C32 -0.00866(19) 0.4957(3) 0.66960(15) 0.0399(5) Uani d . 1 . .
    H H32A -0.0713 0.5027 0.7010 0.048 Uiso calc R 1 . .
    C C33 -0.0244(2) 0.5420(3) 0.58854(17) 0.0431(6) Uani d . 1 . .
    H H33A -0.0975 0.5809 0.5642 0.052 Uiso calc R 1 . .
    C C34 0.0673(2) 0.5313(4) 0.54313(16) 0.0473(7) Uani d . 1 . .
    H H34A 0.0572 0.5635 0.4875 0.057 Uiso calc R 1 . .
    C C35 0.17429(18) 0.4734(3) 0.57875(13) 0.0367(5) Uani d . 1 . .
    H H35A 0.2369 0.4670 0.5473 0.044 Uiso calc R 1 . .
    C C36 0.43404(17) 0.3780(2) 0.64374(12) 0.0249(4) Uani d . 1 . .
    C C37 0.45399(18) 0.2857(3) 0.57774(13) 0.0301(4) Uani d . 1 . .
    H H37A 0.4039 0.2006 0.5620 0.036 Uiso calc R 1 . .
    C C38 0.54639(19) 0.3165(3) 0.53441(14) 0.0348(5) Uani d . 1 . .
    H H38A 0.5595 0.2522 0.4898 0.042 Uiso calc R 1 . .
    C C39 0.6192(2) 0.4415(3) 0.55664(15) 0.0377(6) Uani d . 1 . .
    H H39A 0.6822 0.4630 0.5271 0.045 Uiso calc R 1 . .
    C C40 0.6003(2) 0.5345(3) 0.62161(17) 0.0378(5) Uani d . 1 . .
    H H40A 0.6501 0.6203 0.6365 0.045 Uiso calc R 1 . .
    C C41 0.50852(17) 0.5034(2) 0.66566(14) 0.0301(4) Uani d . 1 . .
    H H41A 0.4965 0.5675 0.7107 0.036 Uiso calc R 1 . .
    H H1A 0.532(2) -0.146(3) 0.8487(17) 0.034(7) Uiso d . 1 . .
loop_
    _atom_site_aniso_label
    _atom_site_aniso_U_11
    _atom_site_aniso_U_22
    _atom_site_aniso_U_33
    _atom_site_aniso_U_12
    _atom_site_aniso_U_13
    _atom_site_aniso_U_23
    Fe1 0.02189(13) 0.02740(15) 0.03497(16) -0.00588(13) 0.00474(11) 0.00120(13)
    P1 0.0218(2) 0.0242(2) 0.0240(2) -0.00007(19) 0.00343(19) -0.0001(2)
    P2 0.0264(2) 0.0262(3) 0.0196(2) -0.0037(2) 0.00265(18) -0.0002(2)
    O1 0.0310(8) 0.0341(9) 0.0392(9) -0.0060(7) 0.0002(7) 0.0144(7)
    C1 0.0224(8) 0.0251(10) 0.0276(9) -0.0054(8) 0.0049(7) -0.0012(8)
    C2 0.0293(11) 0.0288(11) 0.0380(12) -0.0044(9) 0.0062(9) -0.0060(9)
    C3 0.0340(12) 0.0360(12) 0.0370(13) -0.0084(10) 0.0006(10) -0.0089(10)
    C4 0.0283(11) 0.0328(12) 0.0300(11) -0.0047(9) -0.0024(9) -0.0023(9)
    C5 0.0230(9) 0.0262(10) 0.0241(10) -0.0055(8) 0.0032(7) 0.0005(8)
    C6 0.0403(12) 0.063(2) 0.0393(13) 0.0053(12) 0.0143(10) 0.0198(12)
    C7 0.0666(19) 0.0405(15) 0.078(2) -0.0039(14) 0.0434(17) 0.0172(15)
    C8 0.0426(15) 0.0584(19) 0.074(2) -0.0285(14) 0.0247(14) -0.0143(16)
    C9 0.0246(11) 0.0599(17) 0.0501(15) 0.0002(11) 0.0098(10) 0.0011(13)
    C10 0.0364(12) 0.0422(14) 0.0328(12) -0.0073(10) 0.0113(10) 0.0005(10)
    C11 0.0260(9) 0.0249(11) 0.0262(9) -0.0024(8) 0.0053(7) 0.0023(8)
    C12 0.0219(9) 0.0245(9) 0.0230(9) 0.0006(7) 0.0022(7) 0.0039(7)
    C13 0.0302(10) 0.0309(12) 0.0304(11) -0.0023(8) 0.0031(8) -0.0042(8)
    C14 0.0369(10) 0.0417(12) 0.0267(10) 0.0016(11) 0.0103(8) -0.0050(11)
    C15 0.0276(10) 0.0458(13) 0.0311(11) 0.0004(9) 0.0120(9) 0.0007(10)
    C16 0.0238(10) 0.0305(11) 0.0280(10) -0.0031(8) 0.0058(8) 0.0013(9)
    C17 0.0206(9) 0.0258(10) 0.0206(9) 0.0028(7) 0.0018(7) 0.0031(7)
    C18 0.0213(9) 0.0288(10) 0.0233(9) -0.0035(8) 0.0008(7) 0.0009(8)
    C19 0.0348(11) 0.0328(11) 0.0265(10) 0.0005(9) 0.0092(9) -0.0043(9)
    C20 0.0468(13) 0.0450(13) 0.0246(11) 0.0002(11) 0.0140(10) -0.0016(10)
    C21 0.0383(12) 0.0403(13) 0.0248(11) -0.0008(10) 0.0045(9) 0.0090(9)
    C22 0.0314(10) 0.0345(11) 0.0269(11) 0.0053(9) 0.0008(8) 0.0033(8)
    C23 0.0285(9) 0.0334(10) 0.0241(9) 0.0056(10) 0.0066(7) 0.0033(9)
    C24 0.0297(10) 0.0302(11) 0.0257(10) -0.0069(8) 0.0056(8) -0.0048(8)
    C25 0.0334(12) 0.0499(15) 0.0488(15) -0.0136(12) -0.0047(10) 0.0138(12)
    C26 0.0378(14) 0.083(2) 0.0483(16) -0.0260(15) -0.0056(12) 0.0108(15)
    C27 0.0493(16) 0.0645(19) 0.0433(15) -0.0342(14) 0.0194(13) -0.0207(14)
    C28 0.0579(17) 0.0324(13) 0.0644(18) -0.0186(12) 0.0343(15) -0.0121(12)
    C29 0.0401(12) 0.0304(11) 0.0434(13) -0.0024(9) 0.0167(10) -0.0038(10)
    C30 0.0267(9) 0.0261(10) 0.0278(10) -0.0013(8) 0.0041(8) -0.0010(8)
    C31 0.0383(12) 0.0312(12) 0.0330(11) 0.0020(9) 0.0130(9) 0.0015(9)
    C32 0.0330(11) 0.0404(13) 0.0489(14) 0.0020(11) 0.0149(10) 0.0006(12)
    C33 0.0271(11) 0.0507(15) 0.0502(15) 0.0051(10) 0.0009(10) 0.0023(12)
    C34 0.0368(13) 0.071(2) 0.0337(13) 0.0077(12) 0.0017(10) 0.0095(12)
    C35 0.0302(10) 0.0532(14) 0.0276(10) 0.0050(11) 0.0068(8) 0.0037(11)
    C36 0.0249(9) 0.0246(10) 0.0247(10) 0.0011(8) 0.0016(7) 0.0041(8)
    C37 0.0311(10) 0.0330(11) 0.0256(10) -0.0017(9) 0.0018(8) 0.0027(9)
    C38 0.0355(11) 0.0439(13) 0.0258(10) 0.0052(10) 0.0070(9) 0.0047(9)
    C39 0.0322(11) 0.0399(14) 0.0432(13) 0.0044(9) 0.0136(10) 0.0164(10)
    C40 0.0315(11) 0.0270(11) 0.0553(15) -0.0037(9) 0.0073(10) 0.0118(10)
    C41 0.0283(9) 0.0239(11) 0.0379(11) 0.0009(8) 0.0042(8) 0.0041(9)
_geom_special_details
;
All e.s.d.'s (except the e.s.d. in the dihedral angle between two l.s. planes)
are estimated using the full covariance matrix. The cell e.s.d.'s are taken
into account individually in the estimation of e.s.d.'s in distances, angles
and torsion angles; correlations between e.s.d.'s in cell parameters are only
used when they are defined by crystal symmetry. An approximate (isotropic)
treatment of cell e.s.d.'s is used for estimating e.s.d.'s involving l.s.
planes.
;
loop_
    _geom_bond_atom_site_label_1
    _geom_bond_atom_site_label_2
    _geom_bond_site_symmetry_2
    _geom_bond_distance
    _geom_bond_publ_flag
    Fe1 C1 . 2.0269(18) ?
    Fe1 C7 . 2.030(3) ?
    Fe1 C8 . 2.033(3) ?
    Fe1 C2 . 2.044(2) ?
    Fe1 C6 . 2.048(3) ?
    Fe1 C5 . 2.049(2) ?
    Fe1 C3 . 2.051(3) ?
    Fe1 C9 . 2.053(2) ?
    Fe1 C4 . 2.055(2) ?
    Fe1 C10 . 2.057(2) ?
    P1 C24 . 1.837(2) ?
    P1 C18 . 1.839(2) ?
    P1 C17 . 1.843(2) ?
    P2 C5 . 1.818(2) ?
    P2 C36 . 1.842(2) ?
    P2 C30 . 1.844(2) ?
    O1 C11 . 1.437(3) ?
    O1 H1A . 0.78(3) ?
    C1 C2 . 1.429(3) ?
    C1 C5 . 1.446(3) ?
    C1 C11 . 1.501(3) ?
    C2 C3 . 1.424(3) ?
    C2 H2A . 0.9500 ?
    C3 C4 . 1.419(3) ?
    C3 H3A . 0.9500 ?
    C4 C5 . 1.437(3) ?
    C4 H4A . 0.9500 ?
    C6 C10 . 1.415(4) ?
    C6 C7 . 1.416(5) ?
    C6 H6A . 0.9500 ?
    C7 C8 . 1.395(5) ?
    C7 H7A . 0.9500 ?
    C8 C9 . 1.418(4) ?
    C8 H8A . 0.9500 ?
    C9 C10 . 1.416(4) ?
    C9 H9A . 0.9500 ?
    C10 H10A . 0.9500 ?
    C11 C12 . 1.525(3) ?
    C11 H11A . 1.0000 ?
    C12 C13 . 1.394(3) ?
    C12 C17 . 1.406(3) ?
    C13 C14 . 1.389(3) ?
    C13 H13A . 0.9500 ?
    C14 C15 . 1.379(3) ?
    C14 H14A . 0.9500 ?
    C15 C16 . 1.390(3) ?
    C15 H15A . 0.9500 ?
    C16 C17 . 1.399(3) ?
    C16 H16A . 0.9500 ?
    C18 C19 . 1.398(3) ?
    C18 C23 . 1.405(3) ?
    C19 C20 . 1.380(3) ?
    C19 H19A . 0.9500 ?
    C20 C21 . 1.391(3) ?
    C20 H20A . 0.9500 ?
    C21 C22 . 1.382(3) ?
    C21 H21A . 0.9500 ?
    C22 C23 . 1.391(3) ?
    C22 H22A . 0.9500 ?
    C23 H23A . 0.9500 ?
    C24 C25 . 1.387(3) ?
    C24 C29 . 1.393(3) ?
    C25 C26 . 1.388(4) ?
    C25 H25A . 0.9500 ?
    C26 C27 . 1.381(4) ?
    C26 H26A . 0.9500 ?
    C27 C28 . 1.376(4) ?
    C27 H27A . 0.9500 ?
    C28 C29 . 1.394(3) ?
    C28 H28A . 0.9500 ?
    C29 H29A . 0.9500 ?
    C30 C35 . 1.386(3) ?
    C30 C31 . 1.395(3) ?
    C31 C32 . 1.386(3) ?
    C31 H31A . 0.9500 ?
    C32 C33 . 1.382(4) ?
    C32 H32A . 0.9500 ?
    C33 C34 . 1.385(3) ?
    C33 H33A . 0.9500 ?
    C34 C35 . 1.392(3) ?
    C34 H34A . 0.9500 ?
    C35 H35A . 0.9500 ?
    C36 C37 . 1.392(3) ?
    C36 C41 . 1.400(3) ?
    C37 C38 . 1.393(3) ?
    C37 H37A . 0.9500 ?
    C38 C39 . 1.387(3) ?
    C38 H38A . 0.9500 ?
    C39 C40 . 1.378(4) ?
    C39 H39A . 0.9500 ?
    C40 C41 . 1.395(3) ?
    C40 H40A . 0.9500 ?
    C41 H41A . 0.9500 ?
loop_
    _geom_angle_atom_site_label_1
    _geom_angle_atom_site_label_2
    _geom_angle_atom_site_label_3
    _geom_angle_site_symmetry_1
    _geom_angle_site_symmetry_3
    _geom_angle
    _geom_angle_publ_flag
    C1 Fe1 C7 . . 121.78(11) ?
    C1 Fe1 C8 . . 158.24(11) ?
    C7 Fe1 C8 . . 40.16(14) ?
    C1 Fe1 C2 . . 41.10(8) ?
    C7 Fe1 C2 . . 104.11(11) ?
    C8 Fe1 C2 . . 121.82(11) ?
    C1 Fe1 C6 . . 106.09(9) ?
    C7 Fe1 C6 . . 40.62(13) ?
    C8 Fe1 C6 . . 67.92(13) ?
    C2 Fe1 C6 . . 118.70(10) ?
    C1 Fe1 C5 . . 41.54(8) ?
    C7 Fe1 C5 . . 160.76(12) ?
    C8 Fe1 C5 . . 158.57(12) ?
    C2 Fe1 C5 . . 69.20(9) ?
    C6 Fe1 C5 . . 125.55(10) ?
    C1 Fe1 C3 . . 68.98(9) ?
    C7 Fe1 C3 . . 118.61(12) ?
    C8 Fe1 C3 . . 106.64(12) ?
    C2 Fe1 C3 . . 40.70(10) ?
    C6 Fe1 C3 . . 153.77(11) ?
    C5 Fe1 C3 . . 68.76(9) ?
    C1 Fe1 C9 . . 158.57(10) ?
    C7 Fe1 C9 . . 68.04(12) ?
    C8 Fe1 C9 . . 40.62(12) ?
    C2 Fe1 C9 . . 160.10(10) ?
    C6 Fe1 C9 . . 68.02(11) ?
    C5 Fe1 C9 . . 123.97(10) ?
    C3 Fe1 C9 . . 125.55(11) ?
    C1 Fe1 C4 . . 69.23(9) ?
    C7 Fe1 C4 . . 154.99(12) ?
    C8 Fe1 C4 . . 122.09(12) ?
    C2 Fe1 C4 . . 68.54(10) ?
    C6 Fe1 C4 . . 163.94(10) ?
    C5 Fe1 C4 . . 40.98(8) ?
    C3 Fe1 C4 . . 40.43(9) ?
    C9 Fe1 C4 . . 110.42(11) ?
    C1 Fe1 C10 . . 122.04(9) ?
    C7 Fe1 C10 . . 67.90(12) ?
    C8 Fe1 C10 . . 67.81(11) ?
    C2 Fe1 C10 . . 155.54(10) ?
    C6 Fe1 C10 . . 40.32(10) ?
    C5 Fe1 C10 . . 110.38(9) ?
    C3 Fe1 C10 . . 163.54(10) ?
    C9 Fe1 C10 . . 40.29(10) ?
    C4 Fe1 C10 . . 128.20(10) ?
    C24 P1 C18 . . 101.26(10) ?
    C24 P1 C17 . . 102.60(9) ?
    C18 P1 C17 . . 100.64(9) ?
    C5 P2 C36 . . 100.83(9) ?
    C5 P2 C30 . . 98.80(10) ?
    C36 P2 C30 . . 103.98(9) ?
    C11 O1 H1A . . 110(2) ?
    C2 C1 C5 . . 107.90(17) ?
    C2 C1 C11 . . 126.3(2) ?
    C5 C1 C11 . . 125.77(18) ?
    C2 C1 Fe1 . . 70.09(11) ?
    C5 C1 Fe1 . . 70.06(11) ?
    C11 C1 Fe1 . . 125.88(13) ?
    C3 C2 C1 . . 108.1(2) ?
    C3 C2 Fe1 . . 69.92(13) ?
    C1 C2 Fe1 . . 68.82(11) ?
    C3 C2 H2A . . 126.0 ?
    C1 C2 H2A . . 126.0 ?
    Fe1 C2 H2A . . 126.9 ?
    C4 C3 C2 . . 108.5(2) ?
    C4 C3 Fe1 . . 69.94(15) ?
    C2 C3 Fe1 . . 69.38(14) ?
    C4 C3 H3A . . 125.7 ?
    C2 C3 H3A . . 125.7 ?
    Fe1 C3 H3A . . 126.5 ?
    C3 C4 C5 . . 108.4(2) ?
    C3 C4 Fe1 . . 69.63(15) ?
    C5 C4 Fe1 . . 69.30(12) ?
    C3 C4 H4A . . 125.8 ?
    C5 C4 H4A . . 125.8 ?
    Fe1 C4 H4A . . 126.8 ?
    C4 C5 C1 . . 107.12(18) ?
    C4 C5 P2 . . 127.69(17) ?
    C1 C5 P2 . . 125.19(15) ?
    C4 C5 Fe1 . . 69.72(12) ?
    C1 C5 Fe1 . . 68.39(11) ?
    P2 C5 Fe1 . . 126.60(11) ?
    C10 C6 C7 . . 107.5(2) ?
    C10 C6 Fe1 . . 70.18(14) ?
    C7 C6 Fe1 . . 69.01(16) ?
    C10 C6 H6A . . 126.2 ?
    C7 C6 H6A . . 126.2 ?
    Fe1 C6 H6A . . 126.1 ?
    C8 C7 C6 . . 108.4(3) ?
    C8 C7 Fe1 . . 70.03(17) ?
    C6 C7 Fe1 . . 70.37(15) ?
    C8 C7 H7A . . 125.8 ?
    C6 C7 H7A . . 125.8 ?
    Fe1 C7 H7A . . 125.4 ?
    C7 C8 C9 . . 108.6(3) ?
    C7 C8 Fe1 . . 69.81(15) ?
    C9 C8 Fe1 . . 70.43(15) ?
    C7 C8 H8A . . 125.7 ?
    C9 C8 H8A . . 125.7 ?
    Fe1 C8 H8A . . 125.6 ?
    C10 C9 C8 . . 107.2(3) ?
    C10 C9 Fe1 . . 70.02(14) ?
    C8 C9 Fe1 . . 68.95(16) ?
    C10 C9 H9A . . 126.4 ?
    C8 C9 H9A . . 126.4 ?
    Fe1 C9 H9A . . 126.2 ?
    C6 C10 C9 . . 108.3(2) ?
    C6 C10 Fe1 . . 69.50(15) ?
    C9 C10 Fe1 . . 69.69(14) ?
    C6 C10 H10A . . 125.9 ?
    C9 C10 H10A . . 125.9 ?
    Fe1 C10 H10A . . 126.5 ?
    O1 C11 C1 . . 107.29(16) ?
    O1 C11 C12 . . 110.55(16) ?
    C1 C11 C12 . . 112.37(16) ?
    O1 C11 H11A . . 108.9 ?
    C1 C11 H11A . . 108.9 ?
    C12 C11 H11A . . 108.9 ?
    C13 C12 C17 . . 119.70(18) ?
    C13 C12 C11 . . 118.09(18) ?
    C17 C12 C11 . . 122.20(17) ?
    C14 C13 C12 . . 121.0(2) ?
    C14 C13 H13A . . 119.5 ?
    C12 C13 H13A . . 119.5 ?
    C15 C14 C13 . . 119.7(2) ?
    C15 C14 H14A . . 120.2 ?
    C13 C14 H14A . . 120.2 ?
    C14 C15 C16 . . 119.85(19) ?
    C14 C15 H15A . . 120.1 ?
    C16 C15 H15A . . 120.1 ?
    C15 C16 C17 . . 121.5(2) ?
    C15 C16 H16A . . 119.3 ?
    C17 C16 H16A . . 119.3 ?
    C16 C17 C12 . . 118.18(18) ?
    C16 C17 P1 . . 121.89(16) ?
    C12 C17 P1 . . 119.88(14) ?
    C19 C18 C23 . . 118.26(19) ?
    C19 C18 P1 . . 117.21(17) ?
    C23 C18 P1 . . 124.51(15) ?
    C20 C19 C18 . . 121.0(2) ?
    C20 C19 H19A . . 119.5 ?
    C18 C19 H19A . . 119.5 ?
    C19 C20 C21 . . 120.3(2) ?
    C19 C20 H20A . . 119.8 ?
    C21 C20 H20A . . 119.8 ?
    C22 C21 C20 . . 119.6(2) ?
    C22 C21 H21A . . 120.2 ?
    C20 C21 H21A . . 120.2 ?
    C21 C22 C23 . . 120.4(2) ?
    C21 C22 H22A . . 119.8 ?
    C23 C22 H22A . . 119.8 ?
    C22 C23 C18 . . 120.43(18) ?
    C22 C23 H23A . . 119.8 ?
    C18 C23 H23A . . 119.8 ?
    C25 C24 C29 . . 118.6(2) ?
    C25 C24 P1 . . 124.09(18) ?
    C29 C24 P1 . . 117.28(18) ?
    C24 C25 C26 . . 120.8(3) ?
    C24 C25 H25A . . 119.6 ?
    C26 C25 H25A . . 119.6 ?
    C27 C26 C25 . . 120.0(3) ?
    C27 C26 H26A . . 120.0 ?
    C25 C26 H26A . . 120.0 ?
    C28 C27 C26 . . 119.9(3) ?
    C28 C27 H27A . . 120.0 ?
    C26 C27 H27A . . 120.0 ?
    C27 C28 C29 . . 120.2(3) ?
    C27 C28 H28A . . 119.9 ?
    C29 C28 H28A . . 119.9 ?
    C24 C29 C28 . . 120.4(3) ?
    C24 C29 H29A . . 119.8 ?
    C28 C29 H29A . . 119.8 ?
    C35 C30 C31 . . 118.5(2) ?
    C35 C30 P2 . . 124.53(16) ?
    C31 C30 P2 . . 116.88(17) ?
    C32 C31 C30 . . 120.8(2) ?
    C32 C31 H31A . . 119.6 ?
    C30 C31 H31A . . 119.6 ?
    C33 C32 C31 . . 120.2(2) ?
    C33 C32 H32A . . 119.9 ?
    C31 C32 H32A . . 119.9 ?
    C32 C33 C34 . . 119.5(2) ?
    C32 C33 H33A . . 120.2 ?
    C34 C33 H33A . . 120.2 ?
    C33 C34 C35 . . 120.2(2) ?
    C33 C34 H34A . . 119.9 ?
    C35 C34 H34A . . 119.9 ?
    C30 C35 C34 . . 120.7(2) ?
    C30 C35 H35A . . 119.7 ?
    C34 C35 H35A . . 119.7 ?
    C37 C36 C41 . . 118.68(19) ?
    C37 C36 P2 . . 123.54(16) ?
    C41 C36 P2 . . 117.47(16) ?
    C36 C37 C38 . . 120.9(2) ?
    C36 C37 H37A . . 119.6 ?
    C38 C37 H37A . . 119.6 ?
    C39 C38 C37 . . 119.8(2) ?
    C39 C38 H38A . . 120.1 ?
    C37 C38 H38A . . 120.1 ?
    C40 C39 C38 . . 120.0(2) ?
    C40 C39 H39A . . 120.0 ?
    C38 C39 H39A . . 120.0 ?
    C39 C40 C41 . . 120.4(2) ?
    C39 C40 H40A . . 119.8 ?
    C41 C40 H40A . . 119.8 ?
    C40 C41 C36 . . 120.2(2) ?
    C40 C41 H41A . . 119.9 ?
    C36 C41 H41A . . 119.9 ?
loop_
    _geom_torsion_atom_site_label_1
    _geom_torsion_atom_site_label_2
    _geom_torsion_atom_site_label_3
    _geom_torsion_atom_site_label_4
    _geom_torsion_site_symmetry_1
    _geom_torsion_site_symmetry_2
    _geom_torsion_site_symmetry_3
    _geom_torsion_site_symmetry_4
    _geom_torsion
    _geom_torsion_publ_flag
    C7 Fe1 C1 C2 . . . . 74.09(18) ?
    C8 Fe1 C1 C2 . . . . 44.9(3) ?
    C6 Fe1 C1 C2 . . . . 115.44(15) ?
    C5 Fe1 C1 C2 . . . . -118.63(17) ?
    C3 Fe1 C1 C2 . . . . -37.34(14) ?
    C9 Fe1 C1 C2 . . . . -173.9(3) ?
    C4 Fe1 C1 C2 . . . . -80.76(14) ?
    C10 Fe1 C1 C2 . . . . 156.36(14) ?
    C7 Fe1 C1 C5 . . . . -167.29(15) ?
    C8 Fe1 C1 C5 . . . . 163.5(3) ?
    C2 Fe1 C1 C5 . . . . 118.63(17) ?
    C6 Fe1 C1 C5 . . . . -125.93(13) ?
    C3 Fe1 C1 C5 . . . . 81.28(13) ?
    C9 Fe1 C1 C5 . . . . -55.3(3) ?
    C4 Fe1 C1 C5 . . . . 37.87(12) ?
    C10 Fe1 C1 C5 . . . . -85.01(14) ?
    C7 Fe1 C1 C11 . . . . -47.0(2) ?
    C8 Fe1 C1 C11 . . . . -76.2(4) ?
    C2 Fe1 C1 C11 . . . . -121.0(2) ?
    C6 Fe1 C1 C11 . . . . -5.6(2) ?
    C5 Fe1 C1 C11 . . . . 120.3(2) ?
    C3 Fe1 C1 C11 . . . . -158.4(2) ?
    C9 Fe1 C1 C11 . . . . 65.1(4) ?
    C4 Fe1 C1 C11 . . . . 158.2(2) ?
    C10 Fe1 C1 C11 . . . . 35.3(2) ?
    C5 C1 C2 C3 . . . . -1.0(2) ?
    C11 C1 C2 C3 . . . . 179.57(19) ?
    Fe1 C1 C2 C3 . . . . 59.08(16) ?
    C5 C1 C2 Fe1 . . . . -60.13(13) ?
    C11 C1 C2 Fe1 . . . . 120.49(19) ?
    C1 Fe1 C2 C3 . . . . -119.74(19) ?
    C7 Fe1 C2 C3 . . . . 117.71(17) ?
    C8 Fe1 C2 C3 . . . . 78.19(19) ?
    C6 Fe1 C2 C3 . . . . 158.71(15) ?
    C5 Fe1 C2 C3 . . . . -81.22(15) ?
    C9 Fe1 C2 C3 . . . . 53.7(4) ?
    C4 Fe1 C2 C3 . . . . -37.14(14) ?
    C10 Fe1 C2 C3 . . . . -174.9(2) ?
    C7 Fe1 C2 C1 . . . . -122.56(16) ?
    C8 Fe1 C2 C1 . . . . -162.07(16) ?
    C6 Fe1 C2 C1 . . . . -81.55(16) ?
    C5 Fe1 C2 C1 . . . . 38.52(12) ?
    C3 Fe1 C2 C1 . . . . 119.74(19) ?
    C9 Fe1 C2 C1 . . . . 173.5(3) ?
    C4 Fe1 C2 C1 . . . . 82.59(14) ?
    C10 Fe1 C2 C1 . . . . -55.2(3) ?
    C1 C2 C3 C4 . . . . 0.7(3) ?
    Fe1 C2 C3 C4 . . . . 59.15(18) ?
    C1 C2 C3 Fe1 . . . . -58.40(15) ?
    C1 Fe1 C3 C4 . . . . -82.25(15) ?
    C7 Fe1 C3 C4 . . . . 162.08(16) ?
    C8 Fe1 C3 C4 . . . . 120.29(17) ?
    C2 Fe1 C3 C4 . . . . -120.0(2) ?
    C6 Fe1 C3 C4 . . . . -166.0(2) ?
    C5 Fe1 C3 C4 . . . . -37.56(14) ?
    C9 Fe1 C3 C4 . . . . 79.76(18) ?
    C10 Fe1 C3 C4 . . . . 52.6(4) ?
    C1 Fe1 C3 C2 . . . . 37.70(13) ?
    C7 Fe1 C3 C2 . . . . -77.97(17) ?
    C8 Fe1 C3 C2 . . . . -119.76(16) ?
    C6 Fe1 C3 C2 . . . . -46.1(3) ?
    C5 Fe1 C3 C2 . . . . 82.39(14) ?
    C9 Fe1 C3 C2 . . . . -160.29(14) ?
    C4 Fe1 C3 C2 . . . . 120.0(2) ?
    C10 Fe1 C3 C2 . . . . 172.5(3) ?
    C2 C3 C4 C5 . . . . -0.2(3) ?
    Fe1 C3 C4 C5 . . . . 58.64(16) ?
    C2 C3 C4 Fe1 . . . . -58.80(18) ?
    C1 Fe1 C4 C3 . . . . 81.58(16) ?
    C7 Fe1 C4 C3 . . . . -39.7(3) ?
    C8 Fe1 C4 C3 . . . . -77.59(19) ?
    C2 Fe1 C4 C3 . . . . 37.38(14) ?
    C6 Fe1 C4 C3 . . . . 157.3(3) ?
    C5 Fe1 C4 C3 . . . . 120.0(2) ?
    C9 Fe1 C4 C3 . . . . -121.32(16) ?
    C10 Fe1 C4 C3 . . . . -163.36(15) ?
    C1 Fe1 C4 C5 . . . . -38.37(12) ?
    C7 Fe1 C4 C5 . . . . -159.7(2) ?
    C8 Fe1 C4 C5 . . . . 162.46(15) ?
    C2 Fe1 C4 C5 . . . . -82.57(14) ?
    C6 Fe1 C4 C5 . . . . 37.4(4) ?
    C3 Fe1 C4 C5 . . . . -120.0(2) ?
    C9 Fe1 C4 C5 . . . . 118.72(14) ?
    C10 Fe1 C4 C5 . . . . 76.69(16) ?
    C3 C4 C5 C1 . . . . -0.5(3) ?
    Fe1 C4 C5 C1 . . . . 58.36(13) ?
    C3 C4 C5 P2 . . . . 179.97(17) ?
    Fe1 C4 C5 P2 . . . . -121.18(17) ?
    C3 C4 C5 Fe1 . . . . -58.85(18) ?
    C2 C1 C5 C4 . . . . 0.9(2) ?
    C11 C1 C5 C4 . . . . -179.67(18) ?
    Fe1 C1 C5 C4 . . . . -59.20(14) ?
    C2 C1 C5 P2 . . . . -179.50(16) ?
    C11 C1 C5 P2 . . . . -0.1(3) ?
    Fe1 C1 C5 P2 . . . . 120.36(16) ?
    C2 C1 C5 Fe1 . . . . 60.14(13) ?
    C11 C1 C5 Fe1 . . . . -120.47(18) ?
    C36 P2 C5 C4 . . . . -98.5(2) ?
    C30 P2 C5 C4 . . . . 7.7(2) ?
    C36 P2 C5 C1 . . . . 82.08(18) ?
    C30 P2 C5 C1 . . . . -171.75(17) ?
    C36 P2 C5 Fe1 . . . . 169.93(13) ?
    C30 P2 C5 Fe1 . . . . -83.90(14) ?
    C1 Fe1 C5 C4 . . . . 118.94(17) ?
    C7 Fe1 C5 C4 . . . . 153.5(3) ?
    C8 Fe1 C5 C4 . . . . -44.3(3) ?
    C2 Fe1 C5 C4 . . . . 80.82(14) ?
    C6 Fe1 C5 C4 . . . . -168.09(14) ?
    C3 Fe1 C5 C4 . . . . 37.08(14) ?
    C9 Fe1 C5 C4 . . . . -82.29(16) ?
    C10 Fe1 C5 C4 . . . . -125.33(14) ?
    C7 Fe1 C5 C1 . . . . 34.6(4) ?
    C8 Fe1 C5 C1 . . . . -163.3(3) ?
    C2 Fe1 C5 C1 . . . . -38.12(12) ?
    C6 Fe1 C5 C1 . . . . 72.98(15) ?
    C3 Fe1 C5 C1 . . . . -81.86(13) ?
    C9 Fe1 C5 C1 . . . . 158.78(13) ?
    C4 Fe1 C5 C1 . . . . -118.94(17) ?
    C10 Fe1 C5 C1 . . . . 115.73(13) ?
    C1 Fe1 C5 P2 . . . . -118.55(19) ?
    C7 Fe1 C5 P2 . . . . -84.0(4) ?
    C8 Fe1 C5 P2 . . . . 78.2(3) ?
    C2 Fe1 C5 P2 . . . . -156.66(18) ?
    C6 Fe1 C5 P2 . . . . -45.57(19) ?
    C3 Fe1 C5 P2 . . . . 159.59(17) ?
    C9 Fe1 C5 P2 . . . . 40.23(18) ?
    C4 Fe1 C5 P2 . . . . 122.5(2) ?
    C10 Fe1 C5 P2 . . . . -2.82(17) ?
    C1 Fe1 C6 C10 . . . . 120.89(14) ?
    C7 Fe1 C6 C10 . . . . -118.7(2) ?
    C8 Fe1 C6 C10 . . . . -81.27(17) ?
    C2 Fe1 C6 C10 . . . . 163.48(14) ?
    C5 Fe1 C6 C10 . . . . 79.59(16) ?
    C3 Fe1 C6 C10 . . . . -164.1(2) ?
    C9 Fe1 C6 C10 . . . . -37.29(15) ?
    C4 Fe1 C6 C10 . . . . 50.3(4) ?
    C1 Fe1 C6 C7 . . . . -120.38(17) ?
    C8 Fe1 C6 C7 . . . . 37.46(18) ?
    C2 Fe1 C6 C7 . . . . -77.79(18) ?
    C5 Fe1 C6 C7 . . . . -161.68(16) ?
    C3 Fe1 C6 C7 . . . . -45.4(3) ?
    C9 Fe1 C6 C7 . . . . 81.44(18) ?
    C4 Fe1 C6 C7 . . . . 169.0(3) ?
    C10 Fe1 C6 C7 . . . . 118.7(2) ?
    C10 C6 C7 C8 . . . . -0.1(3) ?
    Fe1 C6 C7 C8 . . . . -59.9(2) ?
    C10 C6 C7 Fe1 . . . . 59.88(16) ?
    C1 Fe1 C7 C8 . . . . -163.71(16) ?
    C2 Fe1 C7 C8 . . . . -123.03(18) ?
    C6 Fe1 C7 C8 . . . . 119.1(3) ?
    C5 Fe1 C7 C8 . . . . 170.0(3) ?
    C3 Fe1 C7 C8 . . . . -81.9(2) ?
    C9 Fe1 C7 C8 . . . . 37.71(18) ?
    C4 Fe1 C7 C8 . . . . -53.8(3) ?
    C10 Fe1 C7 C8 . . . . 81.33(19) ?
    C1 Fe1 C7 C6 . . . . 77.20(18) ?
    C8 Fe1 C7 C6 . . . . -119.1(3) ?
    C2 Fe1 C7 C6 . . . . 117.87(16) ?
    C5 Fe1 C7 C6 . . . . 50.9(4) ?
    C3 Fe1 C7 C6 . . . . 158.99(15) ?
    C9 Fe1 C7 C6 . . . . -81.39(17) ?
    C4 Fe1 C7 C6 . . . . -172.8(2) ?
    C10 Fe1 C7 C6 . . . . -37.76(15) ?
    C6 C7 C8 C9 . . . . 0.2(3) ?
    Fe1 C7 C8 C9 . . . . -60.0(2) ?
    C6 C7 C8 Fe1 . . . . 60.16(18) ?
    C1 Fe1 C8 C7 . . . . 40.0(4) ?
    C2 Fe1 C8 C7 . . . . 73.1(2) ?
    C6 Fe1 C8 C7 . . . . -37.87(19) ?
    C5 Fe1 C8 C7 . . . . -171.0(3) ?
    C3 Fe1 C8 C7 . . . . 114.9(2) ?
    C9 Fe1 C8 C7 . . . . -119.4(3) ?
    C4 Fe1 C8 C7 . . . . 156.26(18) ?
    C10 Fe1 C8 C7 . . . . -81.6(2) ?
    C1 Fe1 C8 C9 . . . . 159.4(2) ?
    C7 Fe1 C8 C9 . . . . 119.4(3) ?
    C2 Fe1 C8 C9 . . . . -167.49(16) ?
    C6 Fe1 C8 C9 . . . . 81.5(2) ?
    C5 Fe1 C8 C9 . . . . -51.6(4) ?
    C3 Fe1 C8 C9 . . . . -125.72(19) ?
    C4 Fe1 C8 C9 . . . . -84.3(2) ?
    C10 Fe1 C8 C9 . . . . 37.84(17) ?
    C7 C8 C9 C10 . . . . -0.2(3) ?
    Fe1 C8 C9 C10 . . . . -59.81(17) ?
    C7 C8 C9 Fe1 . . . . 59.61(19) ?
    C1 Fe1 C9 C10 . . . . -40.6(3) ?
    C7 Fe1 C9 C10 . . . . 81.27(19) ?
    C8 Fe1 C9 C10 . . . . 118.6(3) ?
    C2 Fe1 C9 C10 . . . . 151.3(3) ?
    C6 Fe1 C9 C10 . . . . 37.31(16) ?
    C5 Fe1 C9 C10 . . . . -81.64(17) ?
    C3 Fe1 C9 C10 . . . . -168.46(15) ?
    C4 Fe1 C9 C10 . . . . -125.54(15) ?
    C1 Fe1 C9 C8 . . . . -159.1(3) ?
    C7 Fe1 C9 C8 . . . . -37.3(2) ?
    C2 Fe1 C9 C8 . . . . 32.7(4) ?
    C6 Fe1 C9 C8 . . . . -81.2(2) ?
    C5 Fe1 C9 C8 . . . . 159.80(19) ?
    C3 Fe1 C9 C8 . . . . 73.0(2) ?
    C4 Fe1 C9 C8 . . . . 115.9(2) ?
    C10 Fe1 C9 C8 . . . . -118.6(3) ?
    C7 C6 C10 C9 . . . . -0.1(3) ?
    Fe1 C6 C10 C9 . . . . 59.08(16) ?
    C7 C6 C10 Fe1 . . . . -59.14(17) ?
    C8 C9 C10 C6 . . . . 0.2(3) ?
    Fe1 C9 C10 C6 . . . . -58.97(16) ?
    C8 C9 C10 Fe1 . . . . 59.13(19) ?
    C1 Fe1 C10 C6 . . . . -76.58(17) ?
    C7 Fe1 C10 C6 . . . . 38.04(17) ?
    C8 Fe1 C10 C6 . . . . 81.55(19) ?
    C2 Fe1 C10 C6 . . . . -37.0(3) ?
    C5 Fe1 C10 C6 . . . . -121.39(15) ?
    C3 Fe1 C10 C6 . . . . 154.8(3) ?
    C9 Fe1 C10 C6 . . . . 119.7(2) ?
    C4 Fe1 C10 C6 . . . . -164.29(15) ?
    C1 Fe1 C10 C9 . . . . 163.73(15) ?
    C7 Fe1 C10 C9 . . . . -81.66(19) ?
    C8 Fe1 C10 C9 . . . . -38.14(18) ?
    C2 Fe1 C10 C9 . . . . -156.7(2) ?
    C6 Fe1 C10 C9 . . . . -119.7(2) ?
    C5 Fe1 C10 C9 . . . . 118.92(16) ?
    C3 Fe1 C10 C9 . . . . 35.1(4) ?
    C4 Fe1 C10 C9 . . . . 76.01(18) ?
    C2 C1 C11 O1 . . . . -25.1(3) ?
    C5 C1 C11 O1 . . . . 155.63(18) ?
    Fe1 C1 C11 O1 . . . . 65.5(2) ?
    C2 C1 C11 C12 . . . . 96.6(2) ?
    C5 C1 C11 C12 . . . . -82.7(2) ?
    Fe1 C1 C11 C12 . . . . -172.79(14) ?
    O1 C11 C12 C13 . . . . 68.2(2) ?
    C1 C11 C12 C13 . . . . -51.7(3) ?
    O1 C11 C12 C17 . . . . -110.6(2) ?
    C1 C11 C12 C17 . . . . 129.5(2) ?
    C17 C12 C13 C14 . . . . -1.1(3) ?
    C11 C12 C13 C14 . . . . -179.9(2) ?
    C12 C13 C14 C15 . . . . -1.4(4) ?
    C13 C14 C15 C16 . . . . 1.8(4) ?
    C14 C15 C16 C17 . . . . 0.1(3) ?
    C15 C16 C17 C12 . . . . -2.5(3) ?
    C15 C16 C17 P1 . . . . -179.75(17) ?
    C13 C12 C17 C16 . . . . 3.0(3) ?
    C11 C12 C17 C16 . . . . -178.27(18) ?
    C13 C12 C17 P1 . . . . -179.75(16) ?
    C11 C12 C17 P1 . . . . -1.0(3) ?
    C24 P1 C17 C16 . . . . -11.30(19) ?
    C18 P1 C17 C16 . . . . -115.52(17) ?
    C24 P1 C17 C12 . . . . 171.52(16) ?
    C18 P1 C17 C12 . . . . 67.30(17) ?
    C24 P1 C18 C19 . . . . 95.15(18) ?
    C17 P1 C18 C19 . . . . -159.55(17) ?
    C24 P1 C18 C23 . . . . -86.39(19) ?
    C17 P1 C18 C23 . . . . 18.90(19) ?
    C23 C18 C19 C20 . . . . -0.6(3) ?
    P1 C18 C19 C20 . . . . 177.94(18) ?
    C18 C19 C20 C21 . . . . -0.8(4) ?
    C19 C20 C21 C22 . . . . 1.3(4) ?
    C20 C21 C22 C23 . . . . -0.5(4) ?
    C21 C22 C23 C18 . . . . -1.0(3) ?
    C19 C18 C23 C22 . . . . 1.5(3) ?
    P1 C18 C23 C22 . . . . -176.96(16) ?
    C18 P1 C24 C25 . . . . 23.5(2) ?
    C17 P1 C24 C25 . . . . -80.3(2) ?
    C18 P1 C24 C29 . . . . -154.66(17) ?
    C17 P1 C24 C29 . . . . 101.60(18) ?
    C29 C24 C25 C26 . . . . 0.4(4) ?
    P1 C24 C25 C26 . . . . -177.7(2) ?
    C24 C25 C26 C27 . . . . -0.6(4) ?
    C25 C26 C27 C28 . . . . -0.3(4) ?
    C26 C27 C28 C29 . . . . 1.4(4) ?
    C25 C24 C29 C28 . . . . 0.7(3) ?
    P1 C24 C29 C28 . . . . 178.92(19) ?
    C27 C28 C29 C24 . . . . -1.6(4) ?
    C5 P2 C30 C35 . . . . -87.0(2) ?
    C36 P2 C30 C35 . . . . 16.6(2) ?
    C5 P2 C30 C31 . . . . 89.93(18) ?
    C36 P2 C30 C31 . . . . -166.51(17) ?
    C35 C30 C31 C32 . . . . 2.1(3) ?
    P2 C30 C31 C32 . . . . -174.96(19) ?
    C30 C31 C32 C33 . . . . -1.4(4) ?
    C31 C32 C33 C34 . . . . 0.1(4) ?
    C32 C33 C34 C35 . . . . 0.4(4) ?
    C31 C30 C35 C34 . . . . -1.6(4) ?
    P2 C30 C35 C34 . . . . 175.2(2) ?
    C33 C34 C35 C30 . . . . 0.4(4) ?
    C5 P2 C36 C37 . . . . 14.0(2) ?
    C30 P2 C36 C37 . . . . -88.04(19) ?
    C5 P2 C36 C41 . . . . -159.45(16) ?
    C30 P2 C36 C41 . . . . 98.54(17) ?
    C41 C36 C37 C38 . . . . 0.3(3) ?
    P2 C36 C37 C38 . . . . -173.05(17) ?
    C36 C37 C38 C39 . . . . -0.5(3) ?
    C37 C38 C39 C40 . . . . 0.2(3) ?
    C38 C39 C40 C41 . . . . 0.3(4) ?
    C39 C40 C41 C36 . . . . -0.6(3) ?
    C37 C36 C41 C40 . . . . 0.3(3) ?
    P2 C36 C41 C40 . . . . 174.00(17) ?
loop_
    _geom_hbond_atom_site_label_D
    _geom_hbond_atom_site_label_H
    _geom_hbond_atom_site_label_A
    _geom_hbond_site_symmetry_D
    _geom_hbond_site_symmetry_H
    _geom_hbond_site_symmetry_A
    _geom_hbond_distance_DH
    _geom_hbond_distance_HA
    _geom_hbond_distance_DA
    _geom_hbond_angle_DHA
    _geom_hbond_publ_flag
    C11 H11A P1 . . 1_555 1.00 2.56 3.153(2) 118 yes
    O1 H1A C23 . . 1_555 0.78(3) 2.51(3) 3.217(3) 152(2) yes
