# Supplementary material for: (Sp)-1-Diphenyl­phosphanyl-2-{(S)-[2-(diphenyl­phosphan­yl)phen­yl]hydroxy­meth­yl}ferrocene
Source: Acta Crystallogr Sect E Struct Rep Online. 2008 Nov 20;64(Pt 12):m1585. doi: 10.1107/S1600536808038294 (PMC2959966; doi:10.1107/S1600536808038294)
Supplement: Supplementary file 2 [file e-64-m1585-Isup2.hkl]

# 
# h,k,l, Fc-squared, Fo-squared, sigma(Fo-squared) and status flag 
# 
data_I
_shelx_title ' rm in P2(1)' 
_shelx_refln_list_code          4 
_shelx_F_calc_maximum      164.95 
_exptl_crystal_F_000       688.00 
_reflns_d_resolution_high  0.6934 
 
loop_ 
 _symmetry_equiv_pos_as_xyz 
 'x, y, z' 
 '-x, y+1/2, -z' 
 
_cell_length_a    11.6111 
_cell_length_b     8.6154 
_cell_length_c    16.4807 
_cell_angle_alpha  90.000 
_cell_angle_beta   97.807 
_cell_angle_gamma  90.000 
 
_shelx_F_squared_multiplier     1.000 
 
loop_ 
 _refln_index_h 
 _refln_index_k 
 _refln_index_l 
 _refln_F_squared_calc 
 _refln_F_squared_meas 
 _refln_F_squared_sigma 
 _refln_observed_status 
   0 -12   0        8.51       29.37     15.24 o 
   1 -12   0       37.23       36.77     14.56 o 
   1 -11   0       90.20       76.42      8.25 o 
   2 -11   0      105.84      103.07      8.10 o 
   3 -11   0       77.44       59.85      9.72 o 
   4 -11   0       97.40       88.74     10.58 o 
   5 -11   0       14.31       29.79     16.21 o 
   0 -10   0      114.51      117.94      9.03 o 
   1 -10   0       19.96       14.79      5.46 o 
   2 -10   0       57.85       60.56      6.57 o 
   3 -10   0      137.96      150.16      9.59 o 
   4 -10   0       75.97       70.93      8.84 o 
   5 -10   0      170.54      178.27     10.54 o 
   6 -10   0       22.47       21.70      8.38 o 
   7 -10   0       39.61       50.60     15.77 o 
   8 -10   0        6.25       18.92      9.58 o 
   9 -10   0       27.34       12.63     11.27 o 
   1  -9   0      436.52      436.55     10.42 o 
   2  -9   0      156.27      154.01      6.99 o 
   3  -9   0       29.62       28.45      5.17 o 
   4  -9   0      108.42      110.30     14.90 o 
   5  -9   0      203.89      180.49      9.59 o 
   6  -9   0      288.52      295.91     30.46 o 
   7  -9   0       85.22       77.62     19.88 o 
   8  -9   0      155.47      110.69     19.35 o 
   9  -9   0       48.16       52.95     16.42 o 
  10  -9   0       36.43       29.84      9.43 o 
  11  -9   0        6.05       26.71     13.26 o 
   0  -8   0      120.47      120.73      7.19 o 
   1  -8   0      172.54      182.78     12.72 o 
   2  -8   0      366.73      369.31     11.14 o 
   3  -8   0      291.65      269.33      8.03 o 
   4  -8   0      103.96       91.31      5.75 o 
   5  -8   0       83.31       68.43     20.97 o 
   6  -8   0      360.57      352.88     19.67 o 
   7  -8   0        9.80       11.41      6.50 o 
   8  -8   0      360.65      372.73     13.59 o 
   9  -8   0       46.29       41.75      7.52 o 
  10  -8   0      157.70      162.68     11.28 o 
  11  -8   0       97.05      115.46     11.21 o 
  12  -8   0       38.44       39.14     15.63 o 
   1  -7   0       13.53       15.15      2.89 o 
   2  -7   0      817.25      822.53     26.59 o 
   3  -7   0       38.81       43.55      4.71 o 
   4  -7   0     1137.04     1165.67     21.40 o 
   5  -7   0      133.22      141.64     10.01 o 
   6  -7   0       96.01      102.87      7.15 o 
   7  -7   0       56.77       57.23      6.50 o 
   8  -7   0       32.16       20.03      5.89 o 
   9  -7   0      142.65      163.47      9.15 o 
  10  -7   0       77.97       80.42      8.38 o 
  11  -7   0       12.27        7.59      7.23 o 
  12  -7   0       83.31       44.12     15.43 o 
   0  -6   0     1446.11     1358.45     37.08 o 
   1  -6   0      159.16      171.53      5.42 o 
   2  -6   0      742.45      744.74     13.09 o 
   3  -6   0      123.00      125.28      6.16 o 
   4  -6   0      720.45      715.50     12.73 o 
   5  -6   0      340.31      329.96      9.44 o 
   6  -6   0      928.58      881.16     19.22 o 
   7  -6   0      230.68      211.93      8.62 o 
   8  -6   0      241.89      250.59      9.37 o 
   9  -6   0       22.84       13.64      5.84 o 
  10  -6   0      103.80      100.93      8.14 o 
  12  -6   0      201.20      201.60     15.63 o 
   1  -5   0      374.93      342.46      6.85 o 
   2  -5   0      183.11      199.90      3.95 o 
   3  -5   0      188.92      192.91      9.06 o 
   4  -5   0     1020.61     1024.09     19.56 o 
   5  -5   0      465.18      440.61      8.14 o 
   6  -5   0      740.14      683.22     24.76 o 
   7  -5   0       14.45       11.09      3.32 o 
   8  -5   0      195.16      183.68      6.16 o 
   9  -5   0      287.24      255.54      7.45 o 
  10  -5   0      261.70      269.67      8.21 o 
  11  -5   0      105.40      116.55     11.51 o 
  12  -5   0      244.50      207.02     14.13 o 
   0  -4   0      589.49      602.12     12.45 o 
   1  -4   0      244.88      250.59      4.99 o 
   2  -4   0     1686.45     1794.31     23.42 o 
   3  -4   0      660.53      590.30     40.65 o 
   4  -4   0       33.62       29.87      6.53 o 
   5  -4   0     2285.67     2202.15    106.31 o 
   6  -4   0       69.71       64.97      6.50 o 
   7  -4   0      522.07      505.72      8.95 o 
   8  -4   0       66.99       57.39      3.87 o 
   9  -4   0      203.93      200.03      8.61 o 
  10  -4   0      588.19      578.29     17.24 o 
  11  -4   0      645.65      652.56     16.66 o 
  12  -4   0       58.67       75.69      7.24 o 
  13  -4   0      165.50      178.85     11.48 o 
   1  -3   0     1913.25     1946.45     22.39 o 
   2  -3   0      563.48      639.75      8.80 o 
   3  -3   0     1034.16     1053.27     14.07 o 
   4  -3   0      610.79      592.42     19.24 o 
   5  -3   0      527.77      561.35     13.40 o 
   6  -3   0     2080.00     2010.20    155.10 o 
   7  -3   0      937.63      882.26     21.44 o 
   8  -3   0      716.47      754.72     16.08 o 
   9  -3   0      184.59      182.19     13.50 o 
  10  -3   0      106.35      117.41      7.83 o 
  11  -3   0        6.43        8.40      3.74 o 
  12  -3   0      247.68      262.41     15.00 o 
  13  -3   0      146.26      139.19     14.56 o 
  14  -3   0      236.34      209.00     17.42 o 
   0  -2   0    27208.54    28126.77    498.00 o 
   1  -2   0     3430.30     3524.04     52.98 o 
   2  -2   0      393.22      408.04      7.45 o 
   3  -2   0      929.71      960.89     26.34 o 
   4  -2   0     1633.46     1683.52     24.65 o 
   5  -2   0     2976.68     3075.52     49.87 o 
   6  -2   0      676.95      671.90     26.58 o 
   7  -2   0      333.94      304.43     24.20 o 
   8  -2   0     1822.24     1861.81     64.46 o 
   9  -2   0      192.00      188.77     11.93 o 
  10  -2   0     1188.50     1199.17     27.32 o 
  11  -2   0        7.04       10.04      3.64 o 
  12  -2   0       59.98       74.53     11.01 o 
  13  -2   0      308.51      326.96     11.20 o 
  14  -2   0       43.26       68.10     16.30 o 
   1  -1   0     2784.08     2940.78     72.93 o 
   2  -1   0     8565.40     8715.28    109.38 o 
   3  -1   0      466.07      491.08      6.84 o 
   4  -1   0     3752.71     3510.87    106.80 o 
   5  -1   0      179.50      198.01      4.46 o 
   6  -1   0     3984.75     3827.66     67.30 o 
   7  -1   0     1574.38     1578.50     21.06 o 
   8  -1   0       69.55       69.82      3.51 o 
   9  -1   0      715.07      695.41     32.99 o 
  10  -1   0      456.13      471.86      9.11 o 
  11  -1   0     1116.57     1085.35     64.41 o 
  12  -1   0       79.74       62.56     10.38 o 
  13  -1   0      156.82      162.14      9.77 o 
  14  -1   0       86.92       72.76     15.45 o 
  15  -1   0       11.88       18.67     11.27 o 
  16  -1   0       52.92       61.10     16.93 o 
   1   0   0     1975.43     1859.20    152.32 o 
   2   0   0     2544.92     2608.50     65.54 o 
   3   0   0       45.29       50.13      1.79 o 
   4   0   0       55.98       61.17      1.63 o 
   5   0   0     3136.19     2974.89     34.02 o 
   6   0   0     2130.98     2103.44     31.84 o 
   7   0   0      760.98      737.36     10.88 o 
   8   0   0      812.09      788.35     10.49 o 
   9   0   0        0.73       -1.42      2.00 o 
  10   0   0      190.85      181.08      8.16 o 
  11   0   0       11.75       10.96      6.84 o 
  12   0   0      324.29      337.48      9.27 o 
  13   0   0       72.61       73.02     12.46 o 
  14   0   0       24.98       35.20      6.79 o 
  15   0   0        9.99       17.42     11.27 o 
  16   0   0       85.68      102.18     16.11 o 
   1   1   0     2636.70     2855.78     41.58 o 
   2   1   0     8642.48     9078.18    146.09 o 
   3   1   0      518.04      521.73      8.22 o 
   4   1   0     3634.63     3274.49    221.24 o 
   5   1   0      177.03      181.68      9.18 o 
   6   1   0     3857.16     3839.59     91.27 o 
   7   1   0     1655.03     1683.07     23.46 o 
   8   1   0       59.32       56.90      2.89 o 
   9   1   0      832.74      799.75     12.14 o 
  10   1   0      430.08      403.68      8.39 o 
  11   1   0     1124.86     1063.90     83.96 o 
  12   1   0       81.97       71.32      7.89 o 
  13   1   0      158.37      165.22      8.60 o 
  14   1   0       98.62      104.55      7.80 o 
  15   1   0       14.06       37.83     13.93 o 
   1   2   0     3511.69     3719.77    104.62 o 
   2   2   0      350.61      352.23     14.73 o 
   3   2   0      897.35      896.36     10.61 o 
   4   2   0     1614.91     1558.51     24.71 o 
   5   2   0     3114.26     3047.16     76.30 o 
   6   2   0      624.18      592.18     27.28 o 
   7   2   0      331.89      317.88      9.97 o 
   8   2   0     1735.87     1623.76     80.59 o 
   9   2   0      190.70      178.49      5.50 o 
  10   2   0     1176.42     1232.33     20.75 o 
  11   2   0        4.22        6.24      3.57 o 
  12   2   0       50.98       41.28      5.21 o 
  13   2   0      334.94      351.87     10.89 o 
  14   2   0       38.65       37.10      7.05 o 
  15   2   0       35.98       32.61     12.63 o 
   1   3   0     2118.06     2289.63     80.19 o 
   2   3   0      498.39      557.89      8.23 o 
   3   3   0      998.07      987.20     23.20 o 
   4   3   0      546.56      539.11     11.08 o 
   5   3   0      559.14      588.02      7.92 o 
   6   3   0     2072.41     2141.77     35.66 o 
   7   3   0      958.61      858.05     77.44 o 
   8   3   0      711.28      697.96     16.25 o 
   9   3   0      163.19      145.95      4.81 o 
  10   3   0      113.58      114.37      6.46 o 
  11   3   0       13.50       13.67      3.74 o 
  12   3   0      273.61      288.97      9.80 o 
  13   3   0      144.46      168.12     15.39 o 
  14   3   0      237.76      245.81     18.92 o 
  15   3   0       30.08       48.67     14.80 o 
   0   4   0      731.27      758.87     14.65 o 
   1   4   0      220.51      233.07     10.39 o 
   2   4   0     1526.44     1657.22     41.48 o 
   3   4   0      659.68      648.00     11.26 o 
   4   4   0       31.13       22.36      3.25 o 
   5   4   0     2301.77     2224.74     54.10 o 
   6   4   0       86.97       87.67      7.73 o 
   7   4   0      519.14      506.04      9.50 o 
   8   4   0       45.12       35.34      3.32 o 
   9   4   0      199.24      198.93     10.64 o 
  10   4   0      561.22      521.45     20.68 o 
  11   4   0      632.74      637.46     15.91 o 
  12   4   0       67.43       71.21      6.94 o 
  13   4   0      139.93      149.87      8.89 o 
  14   4   0        8.14        2.81     12.82 o 
   1   5   0      401.74      390.01     20.33 o 
   2   5   0      221.55      246.35      8.72 o 
   3   5   0      159.17      159.92      6.86 o 
   4   5   0     1076.08     1094.98     19.64 o 
   5   5   0      461.03      456.56      7.76 o 
   6   5   0      758.26      778.96     22.18 o 
   7   5   0       12.05        5.24      3.16 o 
   8   5   0      206.69      187.48      5.51 o 
   9   5   0      231.71      191.78     13.26 o 
  10   5   0      262.66      246.86     43.03 o 
  11   5   0      110.27      105.61     14.95 o 
  12   5   0      251.05      239.86      8.66 o 
  13   5   0      126.43      138.33      9.48 o 
  14   5   0       10.39        5.66     11.95 o 
   0   6   0     1489.19     1545.28     33.60 o 
   1   6   0      152.17      176.16      5.72 o 
   2   6   0      688.98      678.54     12.09 o 
   3   6   0      107.91      113.09      9.17 o 
   4   6   0      737.43      749.00     27.62 o 
   5   6   0      263.54      257.34      6.14 o 
   6   6   0      919.22      921.34     14.01 o 
   7   6   0      199.40      188.91     10.04 o 
   8   6   0      277.61      288.37      8.18 o 
   9   6   0       23.28       21.48      5.97 o 
  10   6   0       98.65       86.71      7.13 o 
  11   6   0      266.80      255.01     10.00 o 
  12   6   0      184.31      181.07     11.90 o 
  13   6   0       12.82        5.03     10.89 o 
   1   7   0       15.04       13.89      3.92 o 
   2   7   0      821.27      901.31     40.83 o 
   3   7   0       51.77       55.58      3.75 o 
   4   7   0     1122.61     1168.76     33.24 o 
   5   7   0      134.59      136.64      9.85 o 
   6   7   0       82.60       75.18     16.04 o 
   7   7   0       72.07       80.09      5.24 o 
   8   7   0       37.83       43.03      5.62 o 
   9   7   0      135.62      133.08      7.68 o 
  10   7   0       75.12       81.91      7.56 o 
  11   7   0       18.53       20.17      8.62 o 
  12   7   0       68.33       87.62     16.55 o 
  13   7   0       99.04       92.41     15.87 o 
   0   8   0      149.53      152.83     11.95 o 
   1   8   0      154.86      161.36     14.68 o 
   2   8   0      345.19      346.11     18.52 o 
   3   8   0      259.90      235.61      9.00 o 
   4   8   0      110.66       83.09     15.65 o 
   5   8   0       99.54       87.67      6.44 o 
   6   8   0      356.79      340.48     10.58 o 
   7   8   0       17.07       16.95      5.10 o 
   8   8   0      332.58      338.74     10.43 o 
   9   8   0       47.42       40.94     14.33 o 
  10   8   0      147.86      160.72     16.74 o 
  11   8   0      112.70      160.23     18.05 o 
  12   8   0       44.40       41.75     16.93 o 
   1   9   0      478.62      481.69     23.61 o 
   2   9   0      132.41      116.41     11.70 o 
   3   9   0       23.21        8.56      5.18 o 
   4   9   0       89.19       94.63     17.04 o 
   5   9   0      200.71      205.94      8.95 o 
   6   9   0      295.59      277.50     14.68 o 
   7   9   0       73.97       78.44     25.67 o 
   8   9   0      160.19      201.36     18.29 o 
  11   9   0        8.73       45.43     17.42 o 
   0  10   0       96.76       84.89     21.50 o 
   1  10   0       24.64       43.19      6.74 o 
   2  10   0       54.61       46.22      7.98 o 
   3  10   0      157.10      164.94      9.06 o 
   4  10   0       78.28       52.37      7.55 o 
   5  10   0      159.08      184.55     17.39 o 
   6  10   0       28.66       24.82     11.95 o 
   1  11   0       75.58       73.21     15.75 o 
   2  11   0      107.57      120.56     14.56 o 
   3  11   0       67.61       71.14     22.52 o 
   4  11   0      116.44      116.79     18.29 o 
   1  12   0       37.66       47.61     17.17 o 
   2  12   0       53.83      -12.82     12.82 o 
   3  12   0       33.66       45.86     16.30 o 
  -1 -12   1      118.55       86.88     26.75 o 
   0 -12   1        2.31       10.17      9.18 o 
   1 -12   1      107.45      108.52     15.87 o 
  -5 -11   1       66.45       83.94     16.42 o 
  -4 -11   1       10.53       21.12      9.05 o 
  -3 -11   1       44.78       34.08      8.64 o 
  -2 -11   1      171.13      154.38     15.00 o 
  -1 -11   1        3.73        7.12      8.37 o 
   1 -11   1       47.54       33.64      7.30 o 
   2 -11   1      118.97      139.77     28.18 o 
   3 -11   1       15.07       10.31      8.28 o 
   4 -11   1       71.29       57.54      9.83 o 
   5 -11   1       72.23       96.96     11.35 o 
  -8 -10   1        5.24       -3.32      8.97 o 
  -7 -10   1       35.56       31.57      9.05 o 
  -6 -10   1       69.88       74.06     15.89 o 
  -5 -10   1       15.85       15.53      7.84 o 
  -4 -10   1      319.77      323.23     13.14 o 
  -3 -10   1       39.49       40.17      7.06 o 
  -2 -10   1      156.99      152.60     13.46 o 
  -1 -10   1       12.44       15.69      6.66 o 
   0 -10   1       28.24       19.95     11.07 o 
   1 -10   1       48.02       42.10      6.11 o 
   2 -10   1      176.66      170.54      8.88 o 
   3 -10   1      129.17      102.96      9.91 o 
   4 -10   1      536.35      531.84     23.03 o 
   5 -10   1       92.40       83.28     16.09 o 
   6 -10   1       34.55       36.18     12.94 o 
   7 -10   1       17.01       12.17     17.71 o 
   8 -10   1       12.23       50.05     26.10 o 
 -11  -9   1        1.69       -2.85     13.06 o 
 -10  -9   1       59.88       70.60     11.73 o 
  -9  -9   1       49.65       34.74     16.62 o 
  -8  -9   1      227.15      211.19     11.07 o 
  -7  -9   1      107.95      115.07      9.60 o 
  -6  -9   1      254.72      264.78     11.66 o 
  -5  -9   1       53.23       49.85      7.69 o 
  -4  -9   1       61.00       49.47      6.96 o 
  -3  -9   1      188.79      184.36     11.43 o 
  -2  -9   1      614.53      593.30     12.58 o 
  -1  -9   1       82.97       64.99      9.48 o 
   0  -9   1      358.34      353.06     13.42 o 
   1  -9   1       36.07       31.12      5.10 o 
   2  -9   1       26.00       35.26      4.92 o 
   3  -9   1      379.15      374.70     10.19 o 
   4  -9   1      112.68      110.45     12.19 o 
   5  -9   1      106.09       81.52     10.55 o 
   6  -9   1       11.64       11.06      8.25 o 
   7  -9   1       62.03       83.03      8.64 o 
   8  -9   1      176.08      162.72     11.04 o 
   9  -9   1       10.52       21.28      8.80 o 
  10  -9   1      103.14      107.20     16.52 o 
  11  -9   1        5.79       35.22     14.37 o 
 -12  -8   1       50.46       64.59     20.22 o 
 -11  -8   1       28.08       20.25      8.93 o 
 -10  -8   1       22.71       16.79      7.74 o 
  -9  -8   1       38.95       50.80      9.15 o 
  -8  -8   1       26.48       35.08     10.45 o 
  -7  -8   1       65.66       72.92      7.74 o 
  -6  -8   1      204.84      202.32     15.34 o 
  -5  -8   1      153.68      154.60     15.12 o 
  -4  -8   1      271.31      273.54      8.27 o 
  -3  -8   1       86.87       93.68      5.83 o 
  -2  -8   1      160.23      152.74     11.14 o 
  -1  -8   1      500.80      490.67     10.49 o 
   0  -8   1      132.86      131.80      6.07 o 
   1  -8   1     1096.99     1083.77     18.75 o 
   2  -8   1       31.91       30.08      4.44 o 
   3  -8   1      133.35      126.21     21.31 o 
   4  -8   1      137.04      145.04     11.95 o 
   5  -8   1      474.49      462.26     13.77 o 
   6  -8   1       97.74       85.23     10.98 o 
   7  -8   1      157.06      163.32      9.95 o 
   8  -8   1      164.10      191.38     10.82 o 
   9  -8   1       21.11       25.71     13.35 o 
  10  -8   1       22.30       29.91      8.80 o 
  11  -8   1       36.03       36.89     13.59 o 
  12  -8   1        4.63       27.82     15.24 o 
 -12  -7   1      329.91      338.13     22.64 o 
 -11  -7   1      262.40      270.03     12.47 o 
 -10  -7   1      304.56      336.82     12.78 o 
  -9  -7   1      229.53      271.43     13.04 o 
  -8  -7   1       87.29       72.97     11.20 o 
  -7  -7   1      229.17      204.52      9.41 o 
  -6  -7   1       37.86       40.06      7.93 o 
  -5  -7   1      321.87      311.37     13.93 o 
  -4  -7   1      208.47      189.05      6.49 o 
  -3  -7   1      319.21      315.68      7.92 o 
  -2  -7   1       72.00       73.26      3.90 o 
  -1  -7   1      298.79      280.18      6.24 o 
   0  -7   1      951.54      891.12     13.41 o 
   1  -7   1        7.68        3.48      2.60 o 
   2  -7   1      354.82      368.92      8.70 o 
   3  -7   1      342.57      330.03      8.06 o 
   4  -7   1        9.25        7.54      6.84 o 
   5  -7   1      993.66     1003.40     21.84 o 
   6  -7   1       95.98       84.36      8.49 o 
   7  -7   1      292.22      292.84     10.07 o 
   8  -7   1       21.63       23.27      5.64 o 
   9  -7   1       15.64       18.66      6.49 o 
  10  -7   1       55.97       56.06     12.51 o 
  11  -7   1      431.70      460.34     23.03 o 
  12  -7   1       78.53       86.94     15.00 o 
  13  -7   1       74.84       41.32     16.30 o 
 -12  -6   1       94.35      135.46     16.30 o 
 -11  -6   1       35.49       26.06     10.89 o 
 -10  -6   1      157.05      156.20      9.11 o 
  -9  -6   1      219.74      216.06      9.28 o 
  -8  -6   1       95.95       95.89     10.89 o 
  -7  -6   1      214.03      225.99     11.61 o 
  -6  -6   1      303.28      326.73     10.07 o 
  -5  -6   1      248.45      221.39     18.07 o 
  -4  -6   1      106.17      114.55      4.75 o 
  -3  -6   1     1072.69     1067.31     18.62 o 
  -2  -6   1      446.49      461.38     11.61 o 
  -1  -6   1      499.19      465.52      9.21 o 
   0  -6   1       65.04       70.58      3.34 o 
   1  -6   1      826.15      779.83     19.76 o 
   2  -6   1      973.33      970.34     16.26 o 
   3  -6   1      513.71      480.71      9.43 o 
   4  -6   1     1193.17     1198.17     31.10 o 
   5  -6   1      166.26      178.74      7.30 o 
   6  -6   1       48.72       49.72      9.24 o 
   7  -6   1      333.95      327.24     14.13 o 
   8  -6   1       74.71       82.79      6.92 o 
   9  -6   1      244.85      261.11     10.03 o 
  10  -6   1        4.34        3.02      5.93 o 
  11  -6   1       26.84       41.95     13.69 o 
  12  -6   1       52.08       85.05     15.43 o 
  13  -6   1        7.16       27.38     15.00 o 
 -12  -5   1       71.61       24.82     10.01 o 
 -11  -5   1       86.00       76.49      9.28 o 
 -10  -5   1       39.92       44.25      5.60 o 
  -9  -5   1      101.16       96.68      5.45 o 
  -8  -5   1      618.17      624.30     20.22 o 
  -7  -5   1       21.99       17.75      3.66 o 
  -6  -5   1      106.93      104.05      4.58 o 
  -5  -5   1       56.96       63.71      4.08 o 
  -4  -5   1       78.76       75.33     10.29 o 
  -3  -5   1      886.60      908.65     12.72 o 
  -2  -5   1     1997.54     1833.64    152.29 o 
  -1  -5   1      384.73      373.97      6.33 o 
   0  -5   1      474.83      493.80     26.21 o 
   1  -5   1       19.02       19.59      2.17 o 
   2  -5   1     1131.43     1176.13     15.95 o 
   3  -5   1      688.27      697.79     10.58 o 
   4  -5   1      308.07      327.75      5.92 o 
   5  -5   1     1017.60     1036.35     17.04 o 
   6  -5   1       43.71       30.32      4.23 o 
   7  -5   1       19.99       21.13      3.93 o 
   8  -5   1      510.54      533.34     15.03 o 
   9  -5   1      234.93      231.66      7.23 o 
  10  -5   1      325.44      321.35      8.90 o 
  11  -5   1      255.49      257.61     10.86 o 
  12  -5   1        9.04       16.93     10.89 o 
  13  -5   1       81.74       60.23     12.63 o 
 -14  -4   1      121.76      137.40     16.93 o 
 -13  -4   1       76.85       95.74     10.45 o 
 -12  -4   1      495.09      500.02     17.73 o 
 -11  -4   1      278.40      288.24      8.82 o 
 -10  -4   1      107.47      102.73     11.45 o 
  -9  -4   1      390.83      423.95      8.15 o 
  -8  -4   1      200.99      192.70      5.10 o 
  -7  -4   1      174.46      169.92      7.53 o 
  -6  -4   1     1695.97     1731.35     23.30 o 
  -5  -4   1      238.81      264.07      5.54 o 
  -4  -4   1     3501.78     3525.76     45.20 o 
  -3  -4   1      540.10      541.10      7.95 o 
  -2  -4   1     3495.28     3579.23     60.13 o 
  -1  -4   1      224.81      219.18      4.17 o 
   0  -4   1      626.61      612.30     23.46 o 
   1  -4   1       29.40       27.62      2.80 o 
   2  -4   1     1751.77     1807.12     23.62 o 
   3  -4   1      368.92      403.01      7.49 o 
   4  -4   1     1494.78     1422.72     18.99 o 
   5  -4   1        8.94       28.81      7.82 o 
   6  -4   1      847.30      823.81     18.89 o 
   7  -4   1      112.39      116.41      4.77 o 
   8  -4   1      482.53      461.44      8.36 o 
   9  -4   1        8.24        9.09      4.62 o 
  10  -4   1      113.28      122.00      8.32 o 
  11  -4   1      150.50      156.69      7.65 o 
  12  -4   1      380.88      360.08     38.34 o 
  13  -4   1      101.75       89.28      9.85 o 
 -14  -3   1       83.92       46.78     11.27 o 
 -13  -3   1      178.58      174.22     11.23 o 
 -12  -3   1      136.94      147.72     21.63 o 
 -11  -3   1       13.74        8.27      5.08 o 
 -10  -3   1      279.80      295.15     13.20 o 
  -9  -3   1      312.36      336.16      8.10 o 
  -8  -3   1     1359.00     1422.32     23.52 o 
  -7  -3   1      178.44      191.12      4.64 o 
  -6  -3   1      367.93      396.77      8.47 o 
  -5  -3   1     2122.09     1952.02     90.25 o 
  -4  -3   1      461.48      488.52      7.33 o 
  -3  -3   1      364.77      405.57      6.05 o 
  -2  -3   1     1476.29     1480.70     22.95 o 
  -1  -3   1      916.02      925.09     13.69 o 
   0  -3   1     1567.59     1537.32     17.81 o 
   1  -3   1      310.46      342.38      5.07 o 
   2  -3   1     1469.62     1392.62     23.54 o 
   3  -3   1       95.50      106.28      2.53 o 
   4  -3   1     1063.13     1214.64     18.62 o 
   5  -3   1      383.96      388.71      7.82 o 
   6  -3   1      233.23      207.88      5.53 o 
   7  -3   1      584.08      616.50     13.44 o 
   8  -3   1     1221.72     1213.26     76.85 o 
   9  -3   1      474.57      479.16     14.12 o 
  10  -3   1      141.58      140.68      5.98 o 
  11  -3   1       95.56      101.58      6.69 o 
  12  -3   1      295.51      288.45     10.99 o 
  13  -3   1      122.50      126.68     14.03 o 
 -14  -2   1      154.97      181.78     11.61 o 
 -13  -2   1      217.29      244.06      9.31 o 
 -12  -2   1      556.32      509.48     19.43 o 
 -11  -2   1      385.22      376.40     16.93 o 
 -10  -2   1      506.38      461.96     42.84 o 
  -9  -2   1      351.36      332.63     17.65 o 
  -8  -2   1      994.67      890.88     65.75 o 
  -7  -2   1     1062.63     1046.75     16.92 o 
  -6  -2   1     2987.83     2884.94    155.48 o 
  -5  -2   1      109.58      116.11      3.38 o 
  -4  -2   1     6147.64     5972.62    190.76 o 
  -3  -2   1      188.57      180.13      2.79 o 
  -2  -2   1     2675.58     2828.37     29.30 o 
  -1  -2   1     5383.01     5240.87    221.12 o 
   0  -2   1     1959.36     1972.66     22.48 o 
   1  -2   1    10782.88    11103.93    220.95 o 
   2  -2   1     2284.29     2418.95     35.53 o 
   3  -2   1       62.90       70.99      2.11 o 
   4  -2   1      995.73     1033.56     16.06 o 
   5  -2   1     2063.12     2192.25     28.50 o 
   6  -2   1     1495.51     1434.82     29.97 o 
   7  -2   1     1014.06     1024.86     17.76 o 
   8  -2   1     1054.37     1097.56     16.39 o 
   9  -2   1      197.11      194.02      5.26 o 
  10  -2   1     1383.56     1436.76     20.43 o 
  11  -2   1       92.35       85.52      6.95 o 
  12  -2   1      439.69      450.24      9.28 o 
  13  -2   1      218.52      216.26      8.66 o 
  14  -2   1      135.66      163.74     22.50 o 
 -16  -1   1       18.67       19.79     12.39 o 
 -15  -1   1       26.50       32.85     13.45 o 
 -14  -1   1       29.35       19.82      9.28 o 
 -13  -1   1      193.21      173.65      8.14 o 
 -12  -1   1      544.46      567.44     15.31 o 
 -11  -1   1        0.24        3.24      3.88 o 
 -10  -1   1      408.10      412.19     19.43 o 
  -9  -1   1       42.74       38.78      8.01 o 
  -8  -1   1     1507.25     1462.61     33.22 o 
  -7  -1   1      104.67       99.42      3.41 o 
  -6  -1   1      254.72      277.39      5.57 o 
  -5  -1   1     2652.24     2630.94     35.65 o 
  -4  -1   1      144.46      132.54      2.38 o 
  -3  -1   1     2261.98     2126.23     27.18 o 
  -2  -1   1      233.54      250.57      4.71 o 
  -1  -1   1     3842.01     3717.90    247.17 o 
   0  -1   1     8462.51     8816.47    220.71 o 
   1  -1   1      285.18      300.83      4.78 o 
   2  -1   1    20580.67    20338.45    516.39 o 
   3  -1   1     7104.73     6877.69    173.18 o 
   4  -1   1     1955.90     1976.72     36.33 o 
   5  -1   1      223.67      203.75      4.31 o 
   6  -1   1      535.98      520.77     11.89 o 
   7  -1   1      556.60      550.49     32.31 o 
   8  -1   1      857.39      893.02     15.01 o 
   9  -1   1      475.03      490.63     13.91 o 
  10  -1   1      253.75      271.38      9.22 o 
  11  -1   1      531.93      523.08      9.72 o 
  12  -1   1      126.33      117.71      8.53 o 
  13  -1   1      212.10      208.72      8.20 o 
  14  -1   1        4.69        4.41      6.16 o 
  15  -1   1      151.11      176.97     17.80 o 
 -16   0   1      198.76      187.42     17.17 o 
 -15   0   1       27.45       33.48     11.27 o 
 -14   0   1      692.41      772.95     31.87 o 
 -13   0   1        2.77        9.09      5.08 o 
 -12   0   1      357.71      369.80     14.74 o 
 -11   0   1      420.00      408.56      9.76 o 
 -10   0   1       18.65       18.99      4.11 o 
  -9   0   1     1405.47     1321.72     21.28 o 
  -8   0   1     2608.66     2530.94     62.14 o 
  -7   0   1     6197.41     6032.98     93.32 o 
  -6   0   1       10.19       22.32      2.64 o 
  -5   0   1       66.99       68.18      1.80 o 
  -4   0   1      201.72      192.13      5.62 o 
  -3   0   1     2052.85     1977.88     38.42 o 
  -2   0   1     8854.73     8671.60    121.87 o 
  -1   0   1     3303.00     3291.61    116.21 o 
   1   0   1     6552.53     6452.46    347.03 o 
   2   0   1     2990.92     2991.88     58.27 o 
   3   0   1      205.97      206.90      6.24 o 
   4   0   1     3433.64     3305.80     70.05 o 
   5   0   1      543.00      562.98      8.00 o 
   6   0   1        1.19        3.56      1.43 o 
   7   0   1     5248.77     5124.82     65.31 o 
   8   0   1       49.27       39.74      8.48 o 
   9   0   1     2734.90     2405.08    173.87 o 
  10   0   1      395.24      371.50      7.51 o 
  11   0   1       51.88       46.45     10.01 o 
  12   0   1        1.83       -2.96      3.89 o 
  13   0   1        0.03       15.29      9.14 o 
  14   0   1      184.12      192.22     18.50 o 
  15   0   1      163.90      172.67     16.11 o 
  16   0   1       23.35       12.19     12.82 o 
 -16   1   1       29.46       18.67     12.82 o 
 -15   1   1       18.84       13.69     10.01 o 
 -14   1   1       32.75       35.97      9.71 o 
 -13   1   1      197.62      195.22     10.21 o 
 -12   1   1      549.27      570.91     19.23 o 
 -11   1   1        4.10        7.12      3.51 o 
 -10   1   1      374.07      372.14      7.60 o 
  -9   1   1       41.66       43.08      4.46 o 
  -8   1   1     1503.73     1480.38     18.61 o 
  -7   1   1      123.03      114.13      6.39 o 
  -6   1   1      229.12      243.48      6.66 o 
  -5   1   1     2747.46     2613.72     54.50 o 
  -4   1   1      135.85      116.50      2.86 o 
  -3   1   1     2272.88     1982.69     91.40 o 
  -2   1   1      267.94      281.15      4.01 o 
  -1   1   1     3689.60     3702.94    235.71 o 
   0   1   1     8800.43     9831.31    374.45 o 
   1   1   1      258.98      283.85      4.02 o 
   2   1   1    20784.39    20219.54    862.53 o 
   3   1   1     6736.42     6433.78    230.56 o 
   4   1   1     1944.94     1876.36     63.11 o 
   5   1   1      178.85      148.38      3.48 o 
   6   1   1      574.27      549.44     10.94 o 
   7   1   1      593.75      593.42     13.43 o 
   8   1   1      846.38      848.31     16.99 o 
   9   1   1      466.41      462.49      9.39 o 
  10   1   1      197.99      195.22      8.40 o 
  11   1   1      560.93      542.44     11.58 o 
  12   1   1      122.00      126.46      7.16 o 
  13   1   1      215.85      239.02     10.86 o 
  14   1   1        5.31       23.22      8.79 o 
  15   1   1      146.11      138.75     15.63 o 
 -15   2   1       90.50       79.15     13.69 o 
 -14   2   1      133.92      120.75      8.26 o 
 -13   2   1      223.59      253.50      9.35 o 
 -12   2   1      557.35      548.90     36.55 o 
 -11   2   1      415.67      403.33     14.31 o 
 -10   2   1      528.44      554.58     11.31 o 
  -9   2   1      357.04      331.10      6.70 o 
  -8   2   1      963.95      918.69     28.75 o 
  -7   2   1      959.96      884.96     33.30 o 
  -6   2   1     3037.18     2886.58     72.73 o 
  -5   2   1      119.09      118.65      3.28 o 
  -4   2   1     6054.73     6015.47    105.63 o 
  -3   2   1      174.02      166.33      4.34 o 
  -2   2   1     2647.67     2789.00     34.06 o 
  -1   2   1     5286.85     5475.07    164.67 o 
   0   2   1     1957.54     2214.16     47.11 o 
   1   2   1    10272.94    11023.33    167.76 o 
   2   2   1     2383.41     2524.11     28.76 o 
   3   2   1       77.75       89.33      1.99 o 
   4   2   1     1170.65     1158.00     27.30 o 
   5   2   1     2047.45     1989.01    117.55 o 
   6   2   1     1507.43     1392.92     26.56 o 
   7   2   1      966.31      946.92     26.05 o 
   8   2   1     1049.58     1048.59     28.50 o 
   9   2   1      140.79      122.34      4.50 o 
  10   2   1     1408.32     1401.44     26.77 o 
  11   2   1      115.64      129.15      6.64 o 
  12   2   1      448.76      464.96     13.67 o 
  13   2   1      222.52      234.20      9.74 o 
  14   2   1      133.62      149.78     31.21 o 
  15   2   1       58.61       53.02     13.93 o 
 -15   3   1       91.81      125.88     16.55 o 
 -14   3   1       77.82       86.33      8.68 o 
 -13   3   1      221.47      223.79     16.28 o 
 -12   3   1      135.29      142.04      7.55 o 
 -11   3   1        7.75        8.58      3.63 o 
 -10   3   1      235.01      227.06      6.79 o 
  -9   3   1      315.01      323.28      6.81 o 
  -8   3   1     1437.68     1422.68     36.49 o 
  -7   3   1      161.38      159.92      3.65 o 
  -6   3   1      362.19      363.77      8.11 o 
  -5   3   1     2078.55     1967.05     23.02 o 
  -4   3   1      466.94      480.70     10.52 o 
  -3   3   1      417.06      450.29      8.75 o 
  -2   3   1     1550.22     1589.01     25.44 o 
  -1   3   1      944.55     1011.77     22.91 o 
   0   3   1     1514.80     1680.63     49.90 o 
   1   3   1      322.03      370.18      9.71 o 
   2   3   1     1520.70     1509.09     19.62 o 
   3   3   1      142.93      159.66      2.94 o 
   4   3   1     1061.76     1236.01     27.44 o 
   5   3   1      405.20      421.49     15.07 o 
   6   3   1      244.18      207.69      4.99 o 
   7   3   1      557.23      554.91     22.53 o 
   8   3   1     1263.84     1236.14     39.64 o 
   9   3   1      478.01      412.94     24.68 o 
  10   3   1      143.63      139.09     14.13 o 
  11   3   1       95.52       97.07      6.34 o 
  12   3   1      288.80      295.67      9.37 o 
  13   3   1      110.67      119.60     13.58 o 
  14   3   1       24.89        7.10      8.84 o 
  15   3   1       38.65       31.98     15.24 o 
 -14   4   1      140.49      164.66     10.32 o 
 -13   4   1       76.35       74.30      7.78 o 
 -12   4   1      483.71      496.52     16.49 o 
 -11   4   1      231.66      234.58      8.55 o 
 -10   4   1      108.87      114.58      8.05 o 
  -9   4   1      329.65      341.52     13.09 o 
  -8   4   1      219.33      224.43     11.42 o 
  -7   4   1      218.09      209.83      4.08 o 
  -6   4   1     1676.45     1692.17     20.63 o 
  -5   4   1      244.21      263.75      4.00 o 
  -4   4   1     3368.99     3442.63     76.52 o 
  -3   4   1      530.65      538.51      8.15 o 
  -2   4   1     3528.50     3630.28     81.43 o 
  -1   4   1      203.92      200.46      2.92 o 
   0   4   1      632.94      709.93      9.76 o 
   1   4   1       10.24       20.75      6.66 o 
   2   4   1     1649.36     1618.66     90.34 o 
   3   4   1      391.58      414.21      9.99 o 
   4   4   1     1502.01     1395.99     26.32 o 
   5   4   1       10.14       17.15      4.25 o 
   6   4   1      800.11      734.24     15.75 o 
   7   4   1      150.94      132.24      5.53 o 
   8   4   1      487.11      443.95     12.56 o 
   9   4   1       20.25       26.75      3.35 o 
  10   4   1       98.53       96.84      5.27 o 
  11   4   1      126.38      123.76      6.94 o 
  12   4   1      343.69      357.21     10.76 o 
  13   4   1      100.72       88.19      9.22 o 
  14   4   1      102.82      119.08     39.04 o 
 -14   5   1        9.88       37.59     15.43 o 
 -13   5   1      258.93      302.43     16.72 o 
 -12   5   1       80.26       85.69      6.60 o 
 -11   5   1       93.32       87.82      8.84 o 
 -10   5   1       20.91        9.67      5.53 o 
  -9   5   1      101.93      103.68      5.85 o 
  -8   5   1      640.44      598.20     42.00 o 
  -7   5   1       17.11       13.86      2.70 o 
  -6   5   1       88.89       90.29      3.98 o 
  -5   5   1       30.62       36.61      4.60 o 
  -4   5   1       83.31       75.02      3.14 o 
  -3   5   1      998.24     1035.06     12.35 o 
  -2   5   1     1945.16     2083.19     36.81 o 
  -1   5   1      410.00      398.53     18.67 o 
   0   5   1      428.66      465.81     12.32 o 
   1   5   1       28.12       25.74      2.44 o 
   2   5   1     1059.04     1062.58     50.85 o 
   3   5   1      798.08      822.49     10.46 o 
   4   5   1      295.57      312.97      7.08 o 
   5   5   1     1045.23     1074.53     22.23 o 
   6   5   1       29.33       28.74      2.76 o 
   7   5   1       21.94       20.24      3.38 o 
   8   5   1      471.88      472.28      8.53 o 
   9   5   1      247.47      220.91      7.68 o 
  10   5   1      306.76      305.69      9.45 o 
  11   5   1      292.35      309.79     12.71 o 
  12   5   1       12.91       17.23      7.63 o 
  13   5   1       80.95       69.27     11.93 o 
  14   5   1       35.92       33.24     14.13 o 
 -13   6   1       59.54       71.99     22.93 o 
 -12   6   1       75.75       90.49      9.95 o 
 -11   6   1       39.81       44.12      7.05 o 
 -10   6   1      165.11      179.36     19.04 o 
  -9   6   1      194.09      178.82      7.85 o 
  -8   6   1       97.25      101.14     16.76 o 
  -7   6   1      220.11      226.87      8.93 o 
  -6   6   1      330.00      350.25      9.11 o 
  -5   6   1      257.06      271.58     12.97 o 
  -4   6   1       86.81       98.39      6.26 o 
  -3   6   1      999.27      985.94     14.11 o 
  -2   6   1      403.30      428.72     13.44 o 
  -1   6   1      536.07      529.64      9.61 o 
   0   6   1       63.53       85.08      3.86 o 
   1   6   1      844.76      834.51     16.91 o 
   2   6   1      879.29      921.81     13.29 o 
   3   6   1      513.78      517.59     25.35 o 
   4   6   1     1099.98     1106.85     47.74 o 
   5   6   1      185.04      217.63      7.88 o 
   6   6   1       45.95       42.25      6.82 o 
   7   6   1      378.23      370.26     11.28 o 
   8   6   1       82.31       85.20      4.93 o 
   9   6   1      220.63      227.14      8.66 o 
  10   6   1        6.66        7.97      9.65 o 
  11   6   1       30.17       26.57     10.25 o 
  12   6   1       36.05       20.85     10.69 o 
  13   6   1        6.24       -1.50     11.08 o 
 -13   7   1       14.09        9.77     13.69 o 
 -12   7   1      342.07      325.38     21.72 o 
 -11   7   1      264.29      265.00     13.70 o 
 -10   7   1      284.41      311.37     10.38 o 
  -9   7   1      220.93      219.22      8.29 o 
  -8   7   1      117.29      107.71      6.80 o 
  -7   7   1      243.23      215.90      9.08 o 
  -6   7   1       47.18       42.56      4.13 o 
  -5   7   1      287.74      297.57      6.74 o 
  -4   7   1      195.73      183.40      5.87 o 
  -3   7   1      284.96      281.83     10.78 o 
  -2   7   1       52.27       53.35     13.56 o 
  -1   7   1      278.81      276.57      8.69 o 
   0   7   1      988.58     1049.04     24.79 o 
   1   7   1       11.53       15.90      3.82 o 
   2   7   1      352.32      346.85     13.51 o 
   3   7   1      289.19      281.35      7.03 o 
   4   7   1        9.39       11.77      4.28 o 
   5   7   1      922.81      971.39     14.88 o 
   6   7   1      102.87       97.86      5.32 o 
   7   7   1      311.12      324.29      8.67 o 
   8   7   1       14.45       11.77     10.66 o 
   9   7   1       15.70       19.92      6.27 o 
  10   7   1       41.51       39.71      8.74 o 
  11   7   1      458.60      487.96     22.16 o 
  12   7   1       88.66       97.44     16.11 o 
 -12   8   1       52.22       69.13     15.87 o 
 -11   8   1       19.06       38.08     13.06 o 
 -10   8   1       23.59       32.67      8.37 o 
  -9   8   1       44.60       42.40      6.78 o 
  -8   8   1       21.36       19.26      5.79 o 
  -7   8   1       76.99       88.73     10.56 o 
  -6   8   1      185.94      197.56     10.30 o 
  -5   8   1      144.62      133.56      8.59 o 
  -4   8   1      260.26      253.63      8.28 o 
  -3   8   1      104.46      113.35      9.01 o 
  -2   8   1      188.77      194.67      8.22 o 
  -1   8   1      485.84      512.54     13.29 o 
   0   8   1      128.99      113.45      8.76 o 
   1   8   1     1030.77     1067.90     18.66 o 
   2   8   1       22.08       21.36      6.85 o 
   3   8   1      122.72      135.70      6.70 o 
   4   8   1      164.46      187.13     10.21 o 
   5   8   1      451.71      430.18     17.62 o 
   6   8   1       83.19       72.83      9.00 o 
   7   8   1      138.57      148.13      6.91 o 
   8   8   1      158.11      171.99     15.63 o 
   9   8   1       21.72       25.15      8.13 o 
  10   8   1       24.94       44.36     12.63 o 
  11   8   1       45.16       39.14     12.39 o 
  12   8   1        4.78      -12.63     12.63 o 
  -8   9   1      246.89      235.62     30.26 o 
  -7   9   1      116.23      104.19     28.74 o 
  -6   9   1      259.60      257.25     13.29 o 
  -5   9   1       36.68       34.41      7.34 o 
  -4   9   1       54.50       50.11      6.80 o 
  -3   9   1      152.62      135.88     10.61 o 
  -2   9   1      628.29      687.26     17.05 o 
  -1   9   1       82.47       82.15      8.15 o 
   0   9   1      340.65      341.99     11.28 o 
   1   9   1       41.22       39.00      5.70 o 
   2   9   1       27.39       24.16      5.85 o 
   3   9   1      372.19      395.11     10.71 o 
   4   9   1      115.38      105.72     10.98 o 
   5   9   1       79.03       70.89      6.81 o 
   6   9   1       14.96       15.63      7.43 o 
   7   9   1       52.08       46.30     15.24 o 
   9   9   1        9.24       54.14     15.43 o 
  10   9   1      106.98      122.21     18.29 o 
  11   9   1        3.17      -12.19     12.19 o 
  -6  10   1       81.03       78.41     23.83 o 
  -5  10   1       17.38       21.50      9.41 o 
  -4  10   1      320.10      286.66     28.37 o 
  -3  10   1       36.61       44.91     10.01 o 
  -2  10   1      147.45      153.78     10.36 o 
  -1  10   1       12.27       32.64      5.57 o 
   0  10   1       28.26       27.03      5.34 o 
   1  10   1       63.85       60.94      7.39 o 
   2  10   1      155.08      139.58      8.27 o 
   3  10   1      119.44      113.01     31.11 o 
   4  10   1      552.66      556.80     39.26 o 
   5  10   1       96.62       87.33     10.65 o 
  -4  11   1        8.96       -8.51     13.45 o 
  -3  11   1       58.47       73.28     19.53 o 
  -2  11   1      171.05      166.38      8.40 o 
  -1  11   1        3.53       28.82     16.47 o 
   0  11   1      194.89      181.44     10.27 o 
   1  11   1       48.23       50.85      8.36 o 
   2  11   1      124.75      121.72     19.13 o 
   3  11   1       18.32       28.69     14.56 o 
   4  11   1       68.28       93.28     15.43 o 
   5  11   1       89.82      130.05     19.11 o 
  -2  12   1       36.50       70.68     20.22 o 
  -1  12   1      134.02      160.04     17.61 o 
   0  12   1        2.81       -9.58      9.58 o 
  -2 -12   2       63.97       48.96     16.30 o 
  -1 -12   2       18.58        4.54     17.08 o 
   0 -12   2       32.92       39.72     11.75 o 
  -5 -11   2        0.58       -2.31      8.71 o 
  -4 -11   2       36.44       35.62      9.37 o 
  -3 -11   2        1.51       17.56     11.97 o 
  -2 -11   2       17.83       15.64      7.84 o 
  -1 -11   2      157.22      171.08     11.33 o 
   0 -11   2       63.14       57.95      7.68 o 
   1 -11   2      207.81      186.87     11.46 o 
   2 -11   2       29.90        7.58     19.11 o 
   3 -11   2       65.27       50.56     15.46 o 
   4 -11   2      100.15       98.04     11.09 o 
   5 -11   2       17.16        0.68     11.27 o 
  -8 -10   2        4.79        0.18     11.51 o 
  -7 -10   2       42.13       29.97      8.91 o 
  -6 -10   2       37.21       32.16      8.20 o 
  -5 -10   2      178.84      190.10     10.76 o 
  -4 -10   2       69.45       71.01      8.74 o 
  -3 -10   2      324.76      308.14     10.29 o 
  -2 -10   2       36.91       16.76      6.27 o 
  -1 -10   2       15.59       11.68      5.10 o 
   0 -10   2       29.33       35.81      6.06 o 
   1 -10   2       47.13       48.76      6.25 o 
   2 -10   2      145.96      127.42      7.90 o 
   3 -10   2        9.66        3.33      6.65 o 
   4 -10   2       38.72       26.52     11.85 o 
   5 -10   2      269.29      300.97     18.48 o 
   6 -10   2       87.26       72.06     11.20 o 
   7 -10   2      138.88      132.41     18.17 o 
   8 -10   2       24.44       55.13     13.40 o 
 -11  -9   2       82.29       86.56     12.60 o 
 -10  -9   2        3.44        6.72      8.12 o 
  -9  -9   2      117.63      118.47     11.07 o 
  -8  -9   2       29.58       23.90      7.97 o 
  -7  -9   2       23.78       -2.16      6.86 o 
  -6  -9   2       54.66       65.78      8.37 o 
  -5  -9   2       29.11       45.11     15.12 o 
  -4  -9   2      199.02      196.39     19.03 o 
  -3  -9   2       88.25       87.06      6.47 o 
  -2  -9   2      352.23      352.76     15.00 o 
  -1  -9   2      497.06      502.94     11.54 o 
   0  -9   2      113.91      103.94      6.48 o 
   1  -9   2      642.93      657.87     16.52 o 
   2  -9   2       49.66       49.58      7.02 o 
   3  -9   2       91.92       81.30      9.58 o 
   4  -9   2      284.52      264.21     10.78 o 
   6  -9   2       49.67       34.57      7.84 o 
   7  -9   2      603.58      607.75     25.01 o 
   8  -9   2       85.66       82.87     19.23 o 
   9  -9   2       62.45       63.21     12.07 o 
  10  -9   2       15.83        4.60      9.24 o 
  11  -9   2       26.93       60.23     16.93 o 
 -12  -8   2       43.04       39.57     17.17 o 
 -11  -8   2       64.57       46.90      9.19 o 
 -10  -8   2       45.93       59.84      9.18 o 
  -9  -8   2      211.34      244.61     16.93 o 
  -8  -8   2      340.22      313.43     44.27 o 
  -7  -8   2      185.98      177.50      9.15 o 
  -6  -8   2      236.07      227.68     13.45 o 
  -5  -8   2      231.11      206.78      9.41 o 
  -4  -8   2       31.91       24.79      4.31 o 
  -3  -8   2      173.59      182.27      7.20 o 
  -2  -8   2      455.62      431.64     16.82 o 
  -1  -8   2      264.65      271.52      7.83 o 
   0  -8   2      431.55      433.97      9.79 o 
   1  -8   2      114.98      114.13      8.36 o 
   2  -8   2       55.95       65.24      5.23 o 
   3  -8   2      104.10      118.72     10.69 o 
   4  -8   2       80.95       69.33      7.23 o 
   5  -8   2       43.07       57.37      9.24 o 
   6  -8   2       65.69       58.89      7.36 o 
   7  -8   2      153.00      151.79     12.17 o 
   8  -8   2       44.56       49.49     10.76 o 
   9  -8   2       40.98       42.44      8.69 o 
  10  -8   2      242.68      206.82     18.29 o 
  11  -8   2       28.11       32.41     13.45 o 
 -12  -7   2      138.12      170.25     17.17 o 
 -11  -7   2       86.89      109.14     10.66 o 
 -10  -7   2      108.34      103.78     13.59 o 
  -9  -7   2      123.95      124.80     11.97 o 
  -8  -7   2       64.68       66.52     15.89 o 
  -7  -7   2      506.24      500.82     13.61 o 
  -6  -7   2       14.20       13.85      5.83 o 
  -5  -7   2        0.56       -0.81      3.50 o 
  -4  -7   2      607.72      615.04     14.99 o 
  -3  -7   2      488.21      463.11      9.73 o 
  -2  -7   2      854.54      812.51     12.57 o 
  -1  -7   2     1015.57      983.82     15.16 o 
   0  -7   2      392.59      378.59     17.03 o 
   1  -7   2        8.47        3.07      3.21 o 
   2  -7   2      352.43      342.00     10.11 o 
   3  -7   2      122.63      125.85      5.42 o 
   4  -7   2      810.31      799.31     28.40 o 
   5  -7   2      172.68      182.82     15.12 o 
   6  -7   2      287.62      310.29     10.80 o 
   7  -7   2       41.81       39.92      6.58 o 
   8  -7   2       96.73       85.76      7.51 o 
   9  -7   2      100.24       96.65      8.20 o 
  10  -7   2      151.96      157.70     10.14 o 
  11  -7   2      168.04      201.36     18.67 o 
  12  -7   2      158.96      162.65     18.92 o 
  13  -7   2        4.76       21.09     15.87 o 
 -11  -6   2      121.46      121.65      9.08 o 
 -10  -6   2      829.49      857.28     54.57 o 
  -9  -6   2      206.60      214.85     11.51 o 
  -8  -6   2      257.07      253.36      9.82 o 
  -7  -6   2      243.84      222.18      8.91 o 
  -6  -6   2     1194.89     1210.27     25.13 o 
  -5  -6   2      793.76      762.48     17.08 o 
  -4  -6   2       50.07       47.29      4.12 o 
  -3  -6   2      629.13      640.76     11.84 o 
  -2  -6   2      270.16      288.14      6.70 o 
  -1  -6   2      136.13      148.82      6.43 o 
   0  -6   2     1486.13     1448.25     37.83 o 
   1  -6   2      426.13      403.14     12.39 o 
   2  -6   2      920.13      914.18     15.42 o 
   3  -6   2      195.46      195.13     12.17 o 
   4  -6   2      233.39      235.31      6.39 o 
   5  -6   2       58.46       66.36      6.29 o 
   6  -6   2      297.90      299.14      9.91 o 
   7  -6   2      214.13      204.36      9.36 o 
   8  -6   2      100.78      111.30      9.46 o 
   9  -6   2       62.26       79.42      7.83 o 
  10  -6   2      126.12      149.06      9.58 o 
  11  -6   2      145.80      152.64     13.26 o 
  12  -6   2        0.96       10.01     10.89 o 
  13  -6   2       77.92       63.47     16.74 o 
 -12  -5   2       64.61       62.41     12.39 o 
 -11  -5   2      408.73      394.98     12.72 o 
 -10  -5   2      363.56      375.41      9.76 o 
  -9  -5   2      584.55      584.18     10.28 o 
  -8  -5   2       15.16       18.06      5.69 o 
  -7  -5   2      346.44      355.04     15.22 o 
  -6  -5   2      507.21      531.43     10.06 o 
  -5  -5   2      349.25      348.95     13.41 o 
  -4  -5   2     3903.01     3675.73    120.96 o 
  -3  -5   2       22.67       26.75      3.83 o 
  -2  -5   2      616.93      625.45      9.69 o 
  -1  -5   2       79.31       67.56      2.54 o 
   0  -5   2      587.11      609.19     12.88 o 
   1  -5   2     1676.68     1646.01     30.56 o 
   2  -5   2     1034.94     1113.67     17.89 o 
   3  -5   2      636.12      605.73     33.77 o 
   4  -5   2       72.76       69.77      4.59 o 
   5  -5   2       81.32       79.88      3.94 o 
   6  -5   2      676.50      703.19     13.94 o 
   7  -5   2      298.57      297.34      7.51 o 
   8  -5   2      163.06      163.69      6.13 o 
   9  -5   2       55.30       55.19      5.13 o 
  10  -5   2      153.12      160.25     12.07 o 
  11  -5   2       47.05       66.93      8.66 o 
  12  -5   2      222.83      245.48     16.93 o 
  13  -5   2        3.25       -1.98     10.45 o 
 -14  -4   2       10.33       22.16     13.06 o 
 -13  -4   2      154.30      132.66     14.37 o 
 -12  -4   2      127.76      114.91     16.62 o 
 -11  -4   2      467.06      446.57     39.88 o 
 -10  -4   2      805.44      752.65     45.93 o 
  -9  -4   2      227.56      224.37      9.64 o 
  -8  -4   2      159.35      155.46      9.48 o 
  -7  -4   2      126.28      126.37      6.01 o 
  -6  -4   2       37.07       33.92      2.35 o 
  -5  -4   2     2178.26     2160.75     28.29 o 
  -4  -4   2      723.19      742.71     12.25 o 
  -3  -4   2     1704.58     1740.70     22.83 o 
  -2  -4   2      971.44      995.69     13.68 o 
  -1  -4   2      962.68      975.64     24.36 o 
   0  -4   2      666.81      677.83     12.20 o 
   1  -4   2      169.87      206.44      3.81 o 
   2  -4   2      600.39      574.61      9.72 o 
   3  -4   2      891.49      891.20     14.33 o 
   4  -4   2      122.15      139.64      4.00 o 
   5  -4   2     1345.82     1313.77     20.75 o 
   6  -4   2      561.19      583.32     10.62 o 
   7  -4   2      506.65      499.45      9.73 o 
   8  -4   2      133.81      154.05     10.32 o 
   9  -4   2       62.04       58.86      6.70 o 
  10  -4   2       54.38       60.16      5.86 o 
  11  -4   2      362.97      361.32     10.12 o 
  12  -4   2       25.91       26.19      6.25 o 
  13  -4   2      238.40      256.99     20.45 o 
 -14  -3   2      247.07      308.57     20.22 o 
 -13  -3   2        6.57       -3.44      6.71 o 
 -12  -3   2      417.00      416.09     13.14 o 
 -11  -3   2       52.19       34.62      6.86 o 
 -10  -3   2       42.80       46.32      4.16 o 
  -9  -3   2       15.88       15.42      3.40 o 
  -8  -3   2     1741.43     1735.89     23.50 o 
  -7  -3   2     1830.59     1766.73     24.17 o 
  -6  -3   2      541.85      525.99      8.36 o 
  -5  -3   2      355.69      346.48      9.01 o 
  -4  -3   2      439.64      462.80      8.79 o 
  -3  -3   2      996.67      985.37     11.78 o 
  -2  -3   2      873.47      865.72     12.86 o 
  -1  -3   2      482.18      454.50      5.91 o 
   0  -3   2     1113.99     1154.93     13.61 o 
   1  -3   2     6313.71     6543.76     82.55 o 
   2  -3   2      247.15      229.14      5.80 o 
   3  -3   2     1340.15     1459.84     22.18 o 
   4  -3   2      515.34      516.99     10.82 o 
   5  -3   2      307.13      344.53      7.69 o 
   6  -3   2      305.28      309.47      6.68 o 
   7  -3   2     1314.67     1376.86     21.51 o 
   8  -3   2       37.58       41.97      2.94 o 
   9  -3   2      781.08      799.46     14.68 o 
  10  -3   2      109.37       92.09      6.44 o 
  11  -3   2      144.84      174.36     12.82 o 
  12  -3   2       17.11       16.46      8.32 o 
  13  -3   2       76.27       68.85      8.82 o 
 -15  -2   2      167.18      161.35     14.37 o 
 -14  -2   2      190.78      176.23      9.61 o 
 -13  -2   2      280.74      307.04     21.31 o 
 -12  -2   2      259.41      267.44     15.87 o 
 -11  -2   2      487.27      416.50     12.32 o 
 -10  -2   2      294.18      300.60      8.02 o 
  -9  -2   2      425.23      420.67      7.73 o 
  -8  -2   2      545.06      519.59      7.59 o 
  -7  -2   2      574.63      594.38      9.20 o 
  -6  -2   2       96.28       78.19      2.55 o 
  -5  -2   2      533.52      521.30      7.88 o 
  -4  -2   2      539.52      521.22     16.81 o 
  -3  -2   2      486.88      502.34      5.33 o 
  -2  -2   2     3124.12     3119.12     29.55 o 
  -1  -2   2      605.15      621.68      6.80 o 
   0  -2   2     2548.95     2581.89     42.84 o 
   1  -2   2     1362.40     1353.56     42.29 o 
   2  -2   2     5501.50     5760.67    107.92 o 
   3  -2   2    11985.46    12287.60    246.22 o 
   4  -2   2      692.45      775.06     12.30 o 
   5  -2   2     2568.22     2435.25    129.76 o 
   6  -2   2      225.68      198.72      6.24 o 
   7  -2   2      318.82      340.33      6.13 o 
   8  -2   2      621.91      614.30     15.91 o 
   9  -2   2       67.59       64.13      6.85 o 
  10  -2   2      723.43      666.86     34.55 o 
  11  -2   2       51.23       38.75      4.35 o 
  12  -2   2        4.12       -1.08      3.95 o 
  13  -2   2      126.52      101.40     26.32 o 
  14  -2   2       28.50       51.14     14.56 o 
 -16  -1   2        3.20       61.97     18.92 o 
 -15  -1   2       24.64       24.82     11.95 o 
 -14  -1   2      165.72      179.74     14.98 o 
 -13  -1   2       90.81       96.11      8.96 o 
 -12  -1   2       12.69       21.91      6.85 o 
 -11  -1   2      178.32      174.23      6.76 o 
 -10  -1   2      788.93      759.53     14.06 o 
  -9  -1   2       84.34       82.88      3.83 o 
  -8  -1   2      386.14      358.22      9.19 o 
  -7  -1   2     1196.32     1173.90     14.39 o 
  -6  -1   2      299.85      297.35      6.04 o 
  -5  -1   2      644.62      615.43     15.89 o 
  -4  -1   2     2114.89     1989.14     32.77 o 
  -3  -1   2      325.79      328.97      7.52 o 
  -2  -1   2     1266.42     1294.98     20.26 o 
  -1  -1   2     5160.86     4880.92    248.24 o 
   0  -1   2      353.14      349.32     13.66 o 
   1  -1   2     3883.90     4019.66    169.14 o 
   2  -1   2     7498.10     7427.02     93.39 o 
   3  -1   2     5164.55     4867.46    144.50 o 
   4  -1   2     1086.64     1053.10     15.15 o 
   5  -1   2      188.90      171.02      3.97 o 
   6  -1   2     1589.51     1585.84     44.94 o 
   7  -1   2     1386.73     1459.86     20.30 o 
   8  -1   2      581.49      573.36     13.70 o 
   9  -1   2      525.24      523.95     12.81 o 
  10  -1   2      617.28      613.91     15.75 o 
  11  -1   2      502.02      453.72     40.97 o 
  12  -1   2      314.49      304.49      7.85 o 
  13  -1   2      101.34      106.01     12.89 o 
  14  -1   2      129.10      154.83     30.44 o 
 -16   0   2      170.75      163.72     17.61 o 
 -15   0   2      210.04      210.07     16.74 o 
 -14   0   2      123.45      142.95     19.46 o 
 -13   0   2        0.83        0.39      6.71 o 
 -12   0   2      164.50      161.19      7.16 o 
 -11   0   2       16.13       18.17      7.93 o 
 -10   0   2      411.47      397.26     23.59 o 
  -9   0   2      288.70      284.07     12.46 o 
  -8   0   2      129.89      110.44      3.77 o 
  -7   0   2     1641.02     1552.68     32.18 o 
  -6   0   2      761.44      776.96     22.93 o 
  -5   0   2     1545.56     1459.17     17.12 o 
  -4   0   2       30.46       36.66      1.49 o 
  -3   0   2      216.82      198.31      9.22 o 
  -2   0   2     4068.21     4098.33     51.67 o 
  -1   0   2     4652.65     4351.80    300.29 o 
   0   0   2    13682.84    14227.48    386.19 o 
   1   0   2     5722.67     4827.69    121.58 o 
   2   0   2      760.14      756.38     28.24 o 
   3   0   2     3730.27     3865.97    113.50 o 
   4   0   2      807.49      828.65     25.46 o 
   5   0   2       70.69       77.11      3.65 o 
   6   0   2     2123.63     2037.85     66.38 o 
   7   0   2      460.89      400.69     12.49 o 
   8   0   2     1235.51     1201.45     52.04 o 
   9   0   2       41.11       39.13      6.89 o 
  10   0   2       58.72       57.46      6.05 o 
  11   0   2       18.58       15.20      4.30 o 
  12   0   2      267.92      268.88     22.06 o 
  13   0   2      817.02      863.27     30.64 o 
  14   0   2        0.69       11.13      9.28 o 
  15   0   2        0.50       16.30     13.69 o 
  16   0   2       31.60       61.10     20.85 o 
 -16   1   2        7.25       11.08     13.06 o 
 -15   1   2       20.81        6.72     11.51 o 
 -14   1   2      187.40      215.94     15.64 o 
 -13   1   2       90.80       83.32      8.41 o 
 -12   1   2       23.22       26.68      4.86 o 
 -11   1   2      163.44      172.58      5.77 o 
 -10   1   2      784.02      779.78     12.41 o 
  -9   1   2       96.36       91.17      4.68 o 
  -8   1   2      420.71      395.48     10.68 o 
  -7   1   2     1246.30     1192.34     16.69 o 
  -6   1   2      233.69      219.80      6.72 o 
  -5   1   2      659.01      597.16     21.09 o 
  -4   1   2     1927.91     1821.76     29.46 o 
  -3   1   2      392.30      404.26      6.78 o 
  -2   1   2     1228.31     1301.16     34.49 o 
  -1   1   2     5119.85     5099.41    271.98 o 
   0   1   2      357.34      365.74      9.46 o 
   1   1   2     3906.53     3904.92    102.11 o 
   2   1   2     7469.40     7568.22    254.31 o 
   3   1   2     5031.98     4592.14    136.24 o 
   4   1   2     1264.25     1171.58     57.99 o 
   5   1   2      188.91      165.79      6.60 o 
   6   1   2     1602.66     1567.25     40.71 o 
   7   1   2     1347.04     1413.55     34.04 o 
   8   1   2      560.82      537.57     13.71 o 
   9   1   2      594.43      587.78     20.49 o 
  10   1   2      607.50      575.25     23.97 o 
  11   1   2      512.11      505.55     11.28 o 
  12   1   2      278.21      271.04     16.86 o 
  13   1   2      105.53      101.11      7.26 o 
  14   1   2      118.73      115.07     19.68 o 
  15   1   2       51.57       70.25     15.63 o 
 -15   2   2      147.69      160.23     16.74 o 
 -14   2   2      187.98      187.99     11.28 o 
 -13   2   2      281.29      309.07      9.66 o 
 -12   2   2      276.59      289.32      8.94 o 
 -11   2   2      502.84      500.17     11.90 o 
 -10   2   2      299.90      300.78      6.91 o 
  -9   2   2      433.78      436.76     11.18 o 
  -8   2   2      491.95      462.11      8.33 o 
  -7   2   2      554.52      518.34     23.94 o 
  -6   2   2       92.62       80.18      4.70 o 
  -5   2   2      570.38      550.66      7.07 o 
  -4   2   2      546.63      566.54      7.36 o 
  -3   2   2      515.50      545.97      8.53 o 
  -2   2   2     3255.55     3343.48    143.40 o 
  -1   2   2      649.95      703.05     17.63 o 
   0   2   2     2547.27     2669.59     97.23 o 
   1   2   2     1275.49     1362.47     34.25 o 
   2   2   2     5430.10     5761.09     88.12 o 
   3   2   2    12022.47    11200.82    467.11 o 
   4   2   2      701.84      766.53     25.99 o 
   5   2   2     2533.21     2428.38    109.84 o 
   6   2   2      186.80      171.82      7.78 o 
   7   2   2      276.29      280.44     13.50 o 
   8   2   2      607.93      581.86     27.67 o 
   9   2   2       64.12       63.83      4.10 o 
  10   2   2      643.94      629.07     12.43 o 
  11   2   2       71.61       57.38     16.76 o 
  12   2   2        7.38        5.31      7.15 o 
  13   2   2      137.40      128.14      8.05 o 
  14   2   2       30.63       39.14     17.51 o 
  15   2   2       38.48       55.69     15.00 o 
 -15   3   2      104.32      117.22     16.74 o 
 -14   3   2      245.03      272.22     10.85 o 
 -13   3   2        5.07        5.72      4.71 o 
 -12   3   2      396.28      397.94     10.40 o 
 -11   3   2       70.74       63.70      4.60 o 
 -10   3   2       43.67       36.74      8.16 o 
  -9   3   2        2.72        6.08      2.96 o 
  -8   3   2     1768.04     1724.94     33.37 o 
  -7   3   2     1759.70     1649.78     41.48 o 
  -6   3   2      564.03      547.46     10.67 o 
  -5   3   2      346.43      349.89      5.81 o 
  -4   3   2      474.04      518.45      6.20 o 
  -3   3   2      996.74     1002.66     15.84 o 
  -2   3   2      845.97      876.28     26.20 o 
  -1   3   2      505.42      507.04     10.82 o 
   0   3   2     1138.72     1187.09     69.37 o 
   1   3   2     6455.89     7281.41    168.92 o 
   2   3   2      298.49      297.77      5.40 o 
   3   3   2     1284.46     1465.46     27.53 o 
   4   3   2      455.95      425.66      8.01 o 
   5   3   2      333.90      364.37     14.55 o 
   6   3   2      351.09      346.84     17.50 o 
   7   3   2     1330.88     1326.54     57.27 o 
   8   3   2       40.72       46.59      3.52 o 
   9   3   2      758.95      743.05     28.55 o 
  10   3   2      120.62      123.17      5.42 o 
  11   3   2      118.27      109.84      6.36 o 
  12   3   2       30.53       30.77      6.18 o 
  13   3   2       75.60       68.96      7.99 o 
  14   3   2       57.12       76.23     33.72 o 
  15   3   2      169.90      191.58     17.17 o 
 -15   4   2       48.25       40.45     13.93 o 
 -14   4   2       11.31        5.74      8.06 o 
 -13   4   2      141.45      134.23      8.42 o 
 -12   4   2      125.02      125.43     13.11 o 
 -11   4   2      451.66      427.44     10.64 o 
 -10   4   2      828.52      844.71     15.36 o 
  -9   4   2      224.61      208.96     26.44 o 
  -8   4   2      111.76      105.35      4.09 o 
  -7   4   2      116.79      121.26      4.35 o 
  -6   4   2       45.11       49.82      2.92 o 
  -5   4   2     2261.14     2195.87     91.45 o 
  -4   4   2      692.86      710.55      9.00 o 
  -3   4   2     1624.72     1674.25     23.06 o 
  -2   4   2      886.59      963.97     13.04 o 
  -1   4   2      942.40      991.55     18.54 o 
   0   4   2      722.39      808.57     10.99 o 
   1   4   2      135.69      167.44      2.90 o 
   2   4   2      695.46      683.40     11.28 o 
   3   4   2      833.74      865.16     13.83 o 
   4   4   2      119.57      127.08      5.09 o 
   5   4   2     1323.93     1276.48     18.69 o 
   6   4   2      618.55      629.53     19.27 o 
   7   4   2      528.56      502.73     15.88 o 
   8   4   2      175.00      195.06      6.38 o 
   9   4   2       58.50       59.47      6.12 o 
  10   4   2       33.46       34.36      4.29 o 
  11   4   2      338.45      350.81      8.49 o 
  12   4   2       26.05       17.99      8.37 o 
  13   4   2      253.27      257.15      9.17 o 
  14   4   2       20.33       20.22     11.76 o 
 -14   5   2        2.37        8.27     12.39 o 
 -13   5   2       15.26       16.89     10.73 o 
 -12   5   2       57.53       59.13      6.37 o 
 -11   5   2      444.95      441.66     12.59 o 
 -10   5   2      374.03      391.33     14.95 o 
  -9   5   2      542.64      537.75     12.49 o 
  -8   5   2        9.72        4.60      2.86 o 
  -7   5   2      313.03      301.96      8.72 o 
  -6   5   2      515.15      523.17      6.98 o 
  -5   5   2      344.71      346.45      4.73 o 
  -4   5   2     3925.18     3683.26    150.79 o 
  -3   5   2       17.65       23.62      2.31 o 
  -2   5   2      610.54      626.47      9.32 o 
  -1   5   2       95.37       81.00      3.09 o 
   0   5   2      557.09      617.45     10.22 o 
   1   5   2     1635.63     1713.27     22.75 o 
   2   5   2     1155.23     1183.40    102.60 o 
   3   5   2      604.88      604.97     16.61 o 
   4   5   2       73.36       71.31      2.92 o 
   5   5   2       78.24       80.18      3.50 o 
   6   5   2      725.48      754.35     18.57 o 
   7   5   2      294.11      282.01     15.01 o 
   8   5   2      173.24      158.84      7.95 o 
   9   5   2       50.84       39.95      5.08 o 
  10   5   2      175.18      167.61      7.48 o 
  11   5   2       43.58       49.92      5.69 o 
  12   5   2      216.85      231.18      9.48 o 
  13   5   2        3.22       -6.52      6.52 o 
  14   5   2       49.08       80.21     15.63 o 
 -13   6   2       78.55       52.64     14.37 o 
 -12   6   2      139.37      131.16      8.94 o 
 -11   6   2      129.54      118.79      8.19 o 
 -10   6   2      749.20      768.81     52.93 o 
  -9   6   2      213.98      223.28     16.64 o 
  -8   6   2      270.91      268.91      9.80 o 
  -7   6   2      251.34      254.47     12.43 o 
  -6   6   2     1207.79     1225.51     24.71 o 
  -5   6   2      755.21      753.78     13.35 o 
  -4   6   2       50.56       54.02      5.87 o 
  -3   6   2      548.28      568.68      8.99 o 
  -2   6   2      259.09      274.08      6.32 o 
  -1   6   2      126.75      122.06      9.92 o 
   0   6   2     1574.12     1660.80     22.39 o 
   1   6   2      388.73      381.49      6.83 o 
   2   6   2      903.43      904.15     20.24 o 
   3   6   2      256.71      248.55      7.69 o 
   4   6   2      237.09      254.07     11.34 o 
   5   6   2       41.06       25.00      6.47 o 
   6   6   2      299.54      304.43     10.39 o 
   7   6   2      232.69      232.10     13.74 o 
   8   6   2      119.12      127.68      8.76 o 
   9   6   2       68.38       72.67     12.55 o 
  10   6   2      142.22      165.78     10.30 o 
  11   6   2      121.05      119.68     10.45 o 
  12   6   2        2.31        3.48     11.27 o 
  13   6   2       78.92      104.36     16.55 o 
 -13   7   2       34.28       39.77     14.13 o 
 -12   7   2      125.64      129.32     25.88 o 
 -11   7   2      108.03      109.00      8.94 o 
 -10   7   2      114.72      125.83      9.25 o 
  -9   7   2      114.33      102.25     11.20 o 
  -8   7   2       66.84       69.77      5.94 o 
  -7   7   2      514.94      489.02     20.88 o 
  -6   7   2       14.09        9.45      5.20 o 
  -5   7   2        0.27       -2.76      2.76 o 
  -4   7   2      583.21      575.90     27.82 o 
  -3   7   2      480.42      496.18     10.15 o 
  -2   7   2      795.48      848.68     26.13 o 
  -1   7   2     1082.33     1133.22     42.28 o 
   0   7   2      391.07      376.40     15.00 o 
   1   7   2       19.02       12.50      3.16 o 
   2   7   2      391.79      385.92     13.74 o 
   3   7   2      109.54      114.92      8.39 o 
   4   7   2      778.57      842.23     26.59 o 
   5   7   2      169.06      167.57     12.80 o 
   6   7   2      283.05      269.53     17.86 o 
   7   7   2       46.91       37.48      4.98 o 
   8   7   2       91.05       83.93      6.77 o 
   9   7   2      121.16      104.88     27.72 o 
  10   7   2      153.53      179.66     23.05 o 
  11   7   2      181.37      209.00     17.61 o 
  12   7   2      146.03      134.16     16.93 o 
 -12   8   2       50.49       43.49     13.93 o 
 -11   8   2       72.58       57.62     14.37 o 
 -10   8   2       43.54       55.46     29.79 o 
  -9   8   2      212.65      206.19     11.67 o 
  -8   8   2      332.69      356.86     10.66 o 
  -7   8   2      165.61      161.77     24.04 o 
  -6   8   2      230.31      265.43     11.46 o 
  -5   8   2      255.72      227.69     10.91 o 
  -4   8   2       37.72       50.24      5.97 o 
  -3   8   2      190.59      199.96      7.66 o 
  -2   8   2      381.30      369.01     20.40 o 
  -1   8   2      247.52      275.52     21.53 o 
   0   8   2      430.89      471.18     22.51 o 
   1   8   2      133.59      125.82      9.14 o 
   2   8   2       58.35       60.76      6.64 o 
   3   8   2      108.59      118.78      6.27 o 
   4   8   2       82.70       67.45      5.58 o 
   5   8   2       53.28       57.55      5.23 o 
   6   8   2       72.64       56.78      6.21 o 
   7   8   2      170.77      175.67     10.11 o 
   8   8   2       28.12       41.90      8.27 o 
   9   8   2       37.40       31.12     10.33 o 
  10   8   2      231.20      217.03     16.55 o 
  11   8   2       38.28       33.24     15.00 o 
  -9   9   2      104.19      113.06     15.87 o 
  -8   9   2       32.04       32.04      9.07 o 
  -7   9   2       24.59       -1.56      9.46 o 
  -6   9   2       59.61       39.37     20.78 o 
  -5   9   2       31.27       19.63     13.26 o 
  -4   9   2      197.21      190.04     14.80 o 
  -3   9   2       73.01       68.29      6.26 o 
  -2   9   2      319.70      320.85     17.51 o 
  -1   9   2      544.90      564.62     15.53 o 
   0   9   2      115.71      111.20      6.67 o 
   1   9   2      677.18      646.33     22.96 o 
   2   9   2       45.35       36.07      5.62 o 
   3   9   2       95.31       81.69     28.50 o 
   4   9   2      237.08      229.45     11.85 o 
   5   9   2      129.89      142.05      9.99 o 
   6   9   2       39.00       26.61     19.26 o 
   7   9   2      618.58      655.34     30.12 o 
   8   9   2       93.34      104.55     14.80 o 
   9   9   2       54.81       41.07     13.26 o 
  10   9   2       13.71       58.06     17.61 o 
  11   9   2       24.22       86.36     18.92 o 
  -7  10   2       39.44       -2.61     12.39 o 
  -6  10   2       40.60       36.33     10.18 o 
  -5  10   2      185.17      194.22     13.51 o 
  -4  10   2       73.81       71.54     14.25 o 
  -3  10   2      334.71      343.72     10.79 o 
  -2  10   2       34.90       23.38      9.29 o 
  -1  10   2       16.43       31.25      5.52 o 
   0  10   2       24.99       29.45     10.28 o 
   1  10   2       47.33       79.22     23.05 o 
   2  10   2      141.40      149.02     12.05 o 
   3  10   2       13.54       15.27      9.36 o 
   4  10   2       37.13       48.72     10.21 o 
   5  10   2      282.76      293.19     15.53 o 
   6  10   2       89.52      116.31     17.17 o 
  -4  11   2       39.71       32.41     15.00 o 
  -3  11   2        1.47       33.45     19.22 o 
  -2  11   2       24.04       23.23      9.06 o 
  -1  11   2      151.46      132.94     19.87 o 
   0  11   2       62.07       78.04      8.68 o 
   1  11   2      189.37      185.47     31.42 o 
   2  11   2       28.67       30.00     13.93 o 
   3  11   2       57.53       49.35     15.63 o 
   4  11   2      113.69      133.92     15.87 o 
   5  11   2       18.48       18.29     14.13 o 
  -2  12   2       66.18       89.36     17.17 o 
  -1  12   2       17.79       53.51     16.11 o 
   0  12   2       45.52       50.02     14.80 o 
  -2 -12   3       59.02       57.62     16.11 o 
  -1 -12   3        3.01       28.78     10.07 o 
   0 -12   3       36.05       13.91      9.51 o 
  -5 -11   3       81.84       95.17     11.61 o 
  -4 -11   3       19.23       18.02     14.25 o 
  -3 -11   3      107.38       79.23      8.02 o 
  -2 -11   3       95.72       79.53     20.63 o 
  -1 -11   3        3.81       -4.40      5.32 o 
   0 -11   3      136.57      151.31      9.28 o 
   1 -11   3       45.47       59.29      7.53 o 
   2 -11   3       36.13       39.63      8.69 o 
   3 -11   3       22.87       20.21      8.60 o 
   4 -11   3        3.76       -6.37      7.14 o 
   5 -11   3       21.39        7.56      9.28 o 
  -8 -10   3       31.42       38.77      9.60 o 
  -7 -10   3      131.71      156.64     12.00 o 
  -6 -10   3       65.59       71.39      9.43 o 
  -5 -10   3        1.09        6.02      7.03 o 
  -4 -10   3        0.05        1.98      8.71 o 
  -3 -10   3      204.77      212.21      8.99 o 
  -2 -10   3       40.13       34.39      5.99 o 
  -1 -10   3       83.49       82.32      6.86 o 
   0 -10   3       22.32       14.48      5.44 o 
   1 -10   3        2.45        1.19      9.43 o 
   2 -10   3       42.14       60.99     10.64 o 
   3 -10   3       16.15       12.26      8.68 o 
   4 -10   3      339.40      385.06     20.85 o 
   5 -10   3       10.47       -2.93      7.28 o 
   6 -10   3      216.92      214.18     17.80 o 
   7 -10   3       71.17       63.44     14.56 o 
   8 -10   3       30.45       16.93     13.69 o 
 -11  -9   3       74.36       71.22     11.54 o 
 -10  -9   3       25.05       32.43     20.46 o 
  -9  -9   3       96.38      103.63     15.22 o 
  -8  -9   3       67.95       71.03      9.67 o 
  -7  -9   3      333.88      336.23     17.85 o 
  -6  -9   3      121.09      136.53     11.10 o 
  -5  -9   3      180.78      208.99     10.11 o 
  -4  -9   3       58.99       51.60      6.09 o 
  -3  -9   3      104.55       92.69      6.44 o 
  -2  -9   3      294.82      282.76      9.32 o 
  -1  -9   3       57.43       61.57      5.75 o 
   0  -9   3      112.38      110.74      6.20 o 
   1  -9   3       31.92       30.89      5.56 o 
   2  -9   3       26.19       24.17      5.53 o 
   3  -9   3      182.38      164.20     12.82 o 
   4  -9   3        2.92       13.00      6.44 o 
   5  -9   3       37.93       34.77      7.83 o 
   6  -9   3       64.74       69.41     20.34 o 
   7  -9   3       61.49       57.07     10.67 o 
   8  -9   3       75.40       91.11     10.90 o 
   9  -9   3       20.83       14.87     14.78 o 
  10  -9   3       61.21       30.67     14.13 o 
 -12  -8   3        5.23        5.23     11.27 o 
 -11  -8   3       18.06        8.89      9.80 o 
 -10  -8   3       50.29       34.89      8.27 o 
  -9  -8   3      147.39      153.39      9.26 o 
  -8  -8   3      143.42      118.10     12.19 o 
  -7  -8   3      165.06      144.50     24.02 o 
  -6  -8   3      132.79      112.58      8.20 o 
  -5  -8   3       43.55       35.89     16.42 o 
  -4  -8   3      109.83      100.24      5.68 o 
  -3  -8   3       96.25       88.66      7.47 o 
  -2  -8   3      123.50      129.96      5.65 o 
  -1  -8   3      526.08      496.27     10.67 o 
   0  -8   3      121.24      123.68      5.81 o 
   1  -8   3      746.59      689.82     45.13 o 
   2  -8   3       66.55       53.74      7.06 o 
   3  -8   3      477.12      480.51     16.79 o 
   4  -8   3      308.17      319.90     11.39 o 
   5  -8   3       33.16       43.30      7.06 o 
   6  -8   3       27.99       33.55      6.77 o 
   7  -8   3      456.78      477.56     18.26 o 
   8  -8   3      117.03      109.22      8.97 o 
   9  -8   3      251.89      287.11     13.02 o 
  10  -8   3      113.33      120.32     12.82 o 
  11  -8   3        0.29       12.82     12.19 o 
 -11  -7   3       91.74      101.88     20.32 o 
 -10  -7   3      461.16      509.92     15.49 o 
  -9  -7   3       96.64       90.83      8.05 o 
  -7  -7   3        4.81       -3.03      4.82 o 
  -6  -7   3       76.07       81.96     17.17 o 
  -5  -7   3      349.90      294.93     18.32 o 
  -4  -7   3       64.97       61.37      8.32 o 
  -3  -7   3     1733.37     1683.35     23.28 o 
  -2  -7   3       55.73       50.94      3.58 o 
  -1  -7   3      176.34      174.38      5.12 o 
   0  -7   3      203.40      198.31      6.21 o 
   1  -7   3      532.20      512.05     18.05 o 
   2  -7   3      309.92      288.48      7.62 o 
   3  -7   3     1696.74     1705.10     27.28 o 
   4  -7   3       57.08       29.57     27.50 o 
   5  -7   3      314.45      281.45     18.48 o 
   6  -7   3      437.96      422.15     12.52 o 
   7  -7   3      310.64      279.93     34.81 o 
   8  -7   3       47.42       36.07      6.49 o 
   9  -7   3       20.26        4.06      6.37 o 
  10  -7   3       14.41        5.02      7.52 o 
  11  -7   3      198.92      246.59     18.48 o 
  12  -7   3       31.94       46.30     14.37 o 
 -11  -6   3       21.01       20.91      6.62 o 
 -10  -6   3       17.26       19.97      6.19 o 
  -9  -6   3      472.65      487.85     13.77 o 
  -8  -6   3      154.21      165.71      8.06 o 
  -7  -6   3      651.35      620.76     15.22 o 
  -6  -6   3       54.63       45.53     15.12 o 
  -5  -6   3      525.02      491.92      9.82 o 
  -4  -6   3      661.52      652.08     13.41 o 
  -3  -6   3      275.31      283.47      6.80 o 
  -2  -6   3       20.89       14.51      2.90 o 
  -1  -6   3     1564.27     1523.53     20.90 o 
   0  -6   3      244.79      240.98     11.10 o 
   1  -6   3     1527.72     1505.55     29.21 o 
   2  -6   3       15.45        8.65      3.01 o 
   3  -6   3     1212.28     1164.08     23.28 o 
   4  -6   3      647.01      630.78     20.85 o 
   5  -6   3      143.70      151.66      7.31 o 
   6  -6   3      190.18      169.62     10.89 o 
   7  -6   3      477.19      492.12     13.29 o 
   8  -6   3      252.21      252.29     13.50 o 
   9  -6   3      350.54      333.77     16.55 o 
  10  -6   3       47.58       39.38     12.39 o 
  11  -6   3      157.85      164.20     14.80 o 
  12  -6   3        2.71       14.13     11.27 o 
  13  -6   3       28.48       19.98     11.95 o 
 -12  -5   3       63.30       87.42     13.06 o 
 -11  -5   3      685.37      693.43     24.58 o 
 -10  -5   3       25.55       22.42      5.49 o 
  -9  -5   3        5.71        7.08      4.34 o 
  -8  -5   3       43.85       56.04      4.40 o 
  -7  -5   3     1333.47     1333.11     21.69 o 
  -6  -5   3     1552.20     1620.78     28.78 o 
  -5  -5   3      427.32      419.21      7.21 o 
  -4  -5   3      139.34      132.70      3.64 o 
  -3  -5   3     1588.31     1649.31     22.17 o 
  -2  -5   3     2377.42     2360.08     29.18 o 
  -1  -5   3       10.34       18.76      1.92 o 
   0  -5   3     1168.16     1168.83     15.93 o 
   1  -5   3       59.70       63.48      2.52 o 
   2  -5   3      573.69      579.25     17.58 o 
   3  -5   3     1635.29     1618.65     25.26 o 
   4  -5   3       97.06       85.10      3.29 o 
   5  -5   3     1463.87     1402.93     27.69 o 
   6  -5   3       57.81       64.25      7.98 o 
   7  -5   3      190.57      190.69      6.26 o 
   8  -5   3      188.84      188.35      8.62 o 
   9  -5   3       19.47       17.15      4.34 o 
  10  -5   3      234.23      243.92      9.72 o 
  11  -5   3      203.42      208.33     10.80 o 
  12  -5   3       26.22       41.07     14.37 o 
  13  -5   3       34.68       42.19     15.00 o 
 -14  -4   3       37.25       -4.79     11.95 o 
 -13  -4   3       93.98       85.86     12.51 o 
 -12  -4   3      497.69      530.59     15.21 o 
 -11  -4   3      404.55      420.84     13.07 o 
 -10  -4   3      265.59      274.16      8.06 o 
  -9  -4   3      922.55      889.90     14.78 o 
  -8  -4   3       79.61       76.59      4.24 o 
  -7  -4   3      200.88      193.24      6.33 o 
  -6  -4   3      976.41      999.41     12.67 o 
  -5  -4   3      403.93      387.89      5.72 o 
  -4  -4   3     1066.20     1058.55     26.95 o 
  -3  -4   3     1619.86     1532.57     78.43 o 
  -2  -4   3     1311.09     1320.37     15.73 o 
  -1  -4   3     1520.64     1433.11     25.24 o 
   0  -4   3     1338.00     1456.59     19.23 o 
   1  -4   3      206.57      206.82      3.95 o 
   2  -4   3      535.51      626.21     12.11 o 
   3  -4   3      365.98      408.57      6.50 o 
   4  -4   3     1306.66     1231.08     17.49 o 
   5  -4   3       81.25       78.05      7.28 o 
   6  -4   3      338.72      324.28      7.08 o 
   7  -4   3       73.40       81.27      7.74 o 
   8  -4   3      157.16      141.35      7.49 o 
   9  -4   3      170.56      148.30      7.87 o 
  10  -4   3      184.89      200.18      9.53 o 
  11  -4   3      290.01      282.30     11.21 o 
  12  -4   3      162.67      183.75     15.63 o 
  13  -4   3       39.04       47.34      9.98 o 
 -14  -3   3       86.10       68.07     13.45 o 
 -13  -3   3      255.30      244.13     14.15 o 
 -12  -3   3       34.49       26.88      7.31 o 
 -11  -3   3       98.22       93.14      7.98 o 
 -10  -3   3      334.30      326.17      7.06 o 
  -9  -3   3      520.24      490.45      9.51 o 
  -8  -3   3      461.05      441.31     11.71 o 
  -7  -3   3      854.70      846.31     11.03 o 
  -6  -3   3      297.56      292.74      4.05 o 
  -5  -3   3     3106.88     3089.55     40.46 o 
  -4  -3   3       56.95       52.48      1.63 o 
  -3  -3   3     1678.76     1680.51     14.58 o 
  -2  -3   3     1006.30     1079.70     18.60 o 
  -1  -3   3      566.99      584.19      6.63 o 
   0  -3   3     1587.70     1607.75     20.88 o 
   1  -3   3     1125.06     1100.63     16.98 o 
   2  -3   3     1200.12     1176.02     23.96 o 
   3  -3   3      257.89      260.43     10.19 o 
   4  -3   3      348.13      404.75      9.14 o 
   5  -3   3      970.95     1021.23     16.23 o 
   6  -3   3     1417.05     1401.21     18.99 o 
   7  -3   3      561.08      569.18      8.10 o 
   8  -3   3     1111.07     1080.16     17.58 o 
   9  -3   3      402.64      404.81      9.45 o 
  10  -3   3      134.75      135.66      6.70 o 
  11  -3   3       12.38        4.37      8.40 o 
  12  -3   3        2.47        6.04      5.26 o 
  13  -3   3      220.56      228.90      9.69 o 
 -15  -2   3       92.65       96.76     14.37 o 
 -14  -2   3       15.93       29.42      6.56 o 
 -13  -2   3        1.36        9.14      9.80 o 
 -12  -2   3       47.53       31.27      8.37 o 
 -11  -2   3     1084.47     1104.92     19.55 o 
 -10  -2   3       66.50       53.95     10.24 o 
  -9  -2   3      255.02      244.61      8.03 o 
  -8  -2   3      793.98      767.14      9.42 o 
  -7  -2   3      578.49      581.29      7.34 o 
  -6  -2   3     1518.68     1539.96     18.42 o 
  -5  -2   3     2042.19     2078.48     39.95 o 
  -4  -2   3     1106.40     1080.05     10.90 o 
  -3  -2   3      759.18      744.95      8.50 o 
  -2  -2   3     1273.01     1287.59     16.72 o 
  -1  -2   3     4080.47     4048.41     51.15 o 
   0  -2   3     3088.77     2801.98    172.67 o 
   1  -2   3     3822.17     3920.20    105.92 o 
   2  -2   3       56.52       51.15      2.05 o 
   3  -2   3      378.97      402.74     16.65 o 
   4  -2   3      352.99      412.13     22.11 o 
   5  -2   3      241.73      276.64      6.42 o 
   6  -2   3      204.62      203.30      4.26 o 
   7  -2   3      941.86      911.49     16.92 o 
   8  -2   3      440.15      391.21     28.35 o 
   9  -2   3      244.46      233.50      7.96 o 
  10  -2   3      273.23      287.84     12.48 o 
  11  -2   3       80.62       81.36     10.95 o 
  12  -2   3      369.81      361.30     10.24 o 
  13  -2   3       68.69       75.86      7.24 o 
  14  -2   3       96.95       72.62     15.00 o 
 -16  -1   3        9.33       30.24     14.13 o 
 -15  -1   3       27.44       40.25     12.19 o 
 -14  -1   3       88.50       96.45     14.12 o 
 -13  -1   3      180.02      185.84     16.42 o 
 -12  -1   3      453.64      435.68     12.84 o 
 -11  -1   3      282.78      277.30      7.90 o 
 -10  -1   3      341.25      349.80     12.06 o 
  -9  -1   3       26.06       25.39      4.62 o 
  -8  -1   3      314.12      299.18      5.18 o 
  -7  -1   3      601.53      590.11      7.37 o 
  -6  -1   3       57.40       68.00      3.83 o 
  -5  -1   3     5677.34     5773.29    100.60 o 
  -4  -1   3      176.23      220.74      2.86 o 
  -3  -1   3      130.90      143.42      5.29 o 
  -2  -1   3      976.55      999.99     23.34 o 
  -1  -1   3     6772.39     6709.50     75.40 o 
   0  -1   3    18797.19    17992.55    365.74 o 
   1  -1   3     4427.17     4505.07    141.85 o 
   2  -1   3     6038.64     6138.08    154.22 o 
   3  -1   3     2768.02     2816.00     50.72 o 
   4  -1   3      407.26      477.53      7.84 o 
   5  -1   3     3428.78     3256.75     55.41 o 
   6  -1   3      335.00      330.13      9.06 o 
   7  -1   3      344.85      341.69      6.22 o 
   8  -1   3      370.73      377.34     10.83 o 
   9  -1   3      311.08      304.22     12.87 o 
  10  -1   3      126.26      118.25      4.87 o 
  11  -1   3      193.87      201.48      6.46 o 
  12  -1   3      196.99      196.26      6.79 o 
  13  -1   3      267.03      256.24      9.23 o 
  14  -1   3       69.45       98.94     22.62 o 
 -16   0   3        2.17       -8.27      8.27 o 
 -15   0   3       22.05       31.06     12.19 o 
 -14   0   3       32.29       40.32      6.78 o 
 -13   0   3      178.89      179.63      8.10 o 
 -12   0   3      339.88      347.12     40.56 o 
 -11   0   3      420.05      423.27     10.03 o 
 -10   0   3     1123.20     1121.19     21.54 o 
  -9   0   3      107.32      111.46      4.32 o 
  -8   0   3     1285.87     1158.71     35.41 o 
  -7   0   3     2815.03     2628.65     74.01 o 
  -6   0   3      812.92      757.40     11.49 o 
  -5   0   3       70.42       68.94      1.98 o 
  -4   0   3     2519.27     2742.50     51.43 o 
  -3   0   3     3324.07     3327.95     57.10 o 
  -2   0   3      905.77      900.42     24.83 o 
  -1   0   3     2694.41     2832.56     35.81 o 
   0   0   3     3063.77     3109.79    121.47 o 
   1   0   3    11677.60    11535.64    527.88 o 
   2   0   3     3089.86     3005.94    141.73 o 
   3   0   3     1497.86     1512.34     57.44 o 
   4   0   3      146.89      195.19      9.09 o 
   5   0   3      102.31       98.03      4.90 o 
   6   0   3      193.15      173.51      8.53 o 
   7   0   3      193.99      176.57      6.59 o 
   8   0   3      679.48      644.43     19.23 o 
   9   0   3       99.70       96.76      4.72 o 
  10   0   3     1001.83     1036.17     22.06 o 
  11   0   3     1116.29     1167.52     29.62 o 
  12   0   3      123.97      115.31      9.21 o 
  13   0   3       77.86       90.93     19.06 o 
  14   0   3        0.54       13.42     28.28 o 
  15   0   3      105.00      113.06     16.30 o 
 -16   1   3        6.25       23.95     13.26 o 
 -15   1   3       42.00       25.88     10.45 o 
 -14   1   3       88.19       96.98      9.29 o 
 -13   1   3      177.42      174.36     11.13 o 
 -12   1   3      443.18      449.00     12.83 o 
 -11   1   3      244.97      250.62      7.74 o 
 -10   1   3      423.20      379.54     30.57 o 
  -9   1   3       26.25       27.44      3.51 o 
  -8   1   3      304.83      268.02      8.51 o 
  -7   1   3      644.20      601.16     14.47 o 
  -6   1   3       46.43       57.23      5.51 o 
  -5   1   3     5673.38     5400.94    192.25 o 
  -4   1   3      168.87      213.15      3.33 o 
  -3   1   3       83.22       91.55      2.16 o 
  -2   1   3      838.79      891.36     21.43 o 
  -1   1   3     6801.95     7051.07     91.69 o 
   0   1   3    18771.63    19711.01    220.66 o 
   1   1   3     4588.97     4630.56    155.29 o 
   2   1   3     6296.95     6079.23    344.55 o 
   3   1   3     2545.08     2489.13    130.44 o 
   4   1   3      397.30      437.03     13.61 o 
   5   1   3     3391.55     3123.99    147.05 o 
   6   1   3      333.53      315.08      6.91 o 
   7   1   3      310.35      297.72     13.75 o 
   8   1   3      449.65      439.12     13.68 o 
   9   1   3      313.73      308.05     10.11 o 
  10   1   3      103.01       93.84      6.24 o 
  11   1   3      183.66      177.95     10.61 o 
  12   1   3      180.00      189.60      7.65 o 
  13   1   3      289.76      302.67     16.55 o 
  14   1   3       70.35       68.86     10.68 o 
  15   1   3       46.87       45.67     15.24 o 
 -15   2   3       88.45       74.80     13.69 o 
 -14   2   3        6.65        2.92      6.59 o 
 -13   2   3        1.87        0.80      5.08 o 
 -12   2   3       59.52       57.25      5.12 o 
 -11   2   3     1120.84     1151.19     17.41 o 
 -10   2   3       76.13       73.35      4.17 o 
  -9   2   3      290.36      294.45      6.53 o 
  -8   2   3      742.95      705.35     10.87 o 
  -7   2   3      538.72      533.75      8.22 o 
  -6   2   3     1513.93     1453.66     40.28 o 
  -5   2   3     2028.12     2043.66     44.93 o 
  -4   2   3     1078.69     1071.25     12.76 o 
  -3   2   3      850.68      827.09     15.68 o 
  -2   2   3     1345.34     1342.40    129.59 o 
  -1   2   3     3771.66     3984.81     54.63 o 
   0   2   3     3096.42     3438.19     50.18 o 
   1   2   3     3878.61     4085.55     59.79 o 
   2   2   3       25.02       23.80      1.50 o 
   3   2   3      352.31      364.62     14.51 o 
   4   2   3      454.82      502.53     39.56 o 
   5   2   3      276.75      297.08     11.50 o 
   6   2   3      264.07      251.46      7.63 o 
   7   2   3     1023.09      915.67     32.08 o 
   8   2   3      460.93      434.28     19.30 o 
   9   2   3      182.62      159.66     14.68 o 
  10   2   3      276.40      268.89     13.38 o 
  11   2   3       69.20       54.33     11.72 o 
  12   2   3      411.70      430.13     13.74 o 
  13   2   3       68.08       81.12      7.54 o 
  14   2   3       97.22      122.10     15.31 o 
  15   2   3       40.68       60.67     15.00 o 
 -15   3   3      101.17       92.41     15.63 o 
 -14   3   3       81.59       92.67     10.49 o 
 -13   3   3      273.56      276.42      8.26 o 
 -12   3   3       40.71       43.17      4.74 o 
 -11   3   3       93.21       96.42      7.02 o 
 -10   3   3      370.74      372.39      7.85 o 
  -9   3   3      531.83      499.43     10.29 o 
  -8   3   3      472.60      474.53      8.03 o 
  -7   3   3      865.19      824.34     30.34 o 
  -6   3   3      291.49      278.30      6.72 o 
  -5   3   3     3078.15     3090.56     35.56 o 
  -4   3   3       49.74       47.24      1.95 o 
  -3   3   3     1694.56     1783.74     30.52 o 
  -2   3   3      877.06      959.64     37.92 o 
  -1   3   3      563.22      633.47     10.17 o 
   0   3   3     1734.07     1818.06     33.16 o 
   1   3   3     1164.62     1221.57     19.25 o 
   2   3   3     1135.00     1169.36     17.84 o 
   3   3   3      188.84      206.26     11.72 o 
   4   3   3      339.93      394.32     10.01 o 
   5   3   3     1023.36     1047.87     19.54 o 
   6   3   3     1364.43     1300.28     45.01 o 
   7   3   3      535.59      518.63     16.95 o 
   8   3   3     1138.56     1085.07     37.90 o 
   9   3   3      416.84      380.92     14.02 o 
  10   3   3      154.22      160.34      5.91 o 
  11   3   3       10.73       10.14      4.49 o 
  12   3   3        3.42        9.43      8.18 o 
  13   3   3      196.54      230.02     11.77 o 
  14   3   3      114.05      110.26     13.93 o 
 -14   4   3       48.21       60.04     15.24 o 
 -13   4   3       93.61       88.31      8.20 o 
 -12   4   3      523.86      549.00     18.05 o 
 -11   4   3      379.01      369.16      8.30 o 
 -10   4   3      252.28      237.49      6.48 o 
  -9   4   3      842.58      804.68     14.54 o 
  -8   4   3       97.02       91.81      4.01 o 
  -7   4   3      231.85      247.67      5.34 o 
  -6   4   3     1052.35     1050.71     12.31 o 
  -5   4   3      395.71      400.59      5.03 o 
  -4   4   3      978.69     1011.91     11.36 o 
  -3   4   3     1658.70     1767.88     23.18 o 
  -2   4   3     1298.74     1374.01     28.71 o 
  -1   4   3     1621.74     1504.69    112.25 o 
   0   4   3     1326.53     1465.65     45.70 o 
   1   4   3      267.14      276.40      6.45 o 
   2   4   3      498.50      597.26     17.06 o 
   3   4   3      364.85      402.19      6.61 o 
   4   4   3     1310.32     1213.37     28.69 o 
   5   4   3       90.38       82.69      2.93 o 
   6   4   3      327.02      301.89      8.85 o 
   7   4   3      100.40       98.92      4.15 o 
   8   4   3      167.22      141.04      4.86 o 
   9   4   3      163.97      152.02      8.39 o 
  10   4   3      177.27      178.86      8.84 o 
  11   4   3      305.66      296.90      9.42 o 
  12   4   3      138.06      149.11     16.55 o 
  13   4   3       40.08       25.17      8.53 o 
  14   4   3       35.76       49.78     15.24 o 
 -14   5   3       12.34        6.92     11.51 o 
 -13   5   3      101.55      109.64      8.75 o 
 -12   5   3       75.92       97.14      7.90 o 
 -11   5   3      670.96      657.69     19.66 o 
 -10   5   3       46.42       47.74      4.90 o 
  -9   5   3        3.19        6.06      4.38 o 
  -8   5   3       48.05       46.81      3.48 o 
  -7   5   3     1278.56     1201.43     27.87 o 
  -6   5   3     1489.96     1472.13     24.71 o 
  -5   5   3      508.94      505.32     10.89 o 
  -4   5   3      157.21      157.03      4.62 o 
  -3   5   3     1674.99     1748.63     29.23 o 
  -2   5   3     2302.68     2469.89     47.39 o 
  -1   5   3       15.11       23.74      2.16 o 
   0   5   3     1267.05     1291.19     47.55 o 
   1   5   3       70.60       74.14      3.89 o 
   2   5   3      516.09      534.93      7.27 o 
   3   5   3     1641.54     1591.10     33.39 o 
   4   5   3       94.73       85.56      5.84 o 
   5   5   3     1465.20     1421.31     19.45 o 
   6   5   3       62.47       59.16      3.31 o 
   7   5   3      212.70      204.58      5.00 o 
   8   5   3      166.43      158.52      5.63 o 
   9   5   3       25.89       15.27      3.62 o 
  10   5   3      219.44      230.59      9.93 o 
  11   5   3      216.38      203.68     10.30 o 
  12   5   3       28.42       29.40     13.16 o 
  13   5   3       38.46       37.88      9.31 o 
 -14   6   3      120.02      159.17     18.29 o 
 -13   6   3       72.94       65.22     14.80 o 
 -12   6   3      136.17      145.37     17.40 o 
 -11   6   3       32.55       40.35      7.40 o 
 -10   6   3       14.28       14.05      5.23 o 
  -9   6   3      480.93      472.73     13.29 o 
  -8   6   3      144.18      143.62      8.90 o 
  -7   6   3      718.43      678.60     14.90 o 
  -6   6   3       64.48       61.35      4.91 o 
  -5   6   3      517.84      520.69     10.32 o 
  -4   6   3      741.87      772.03     11.69 o 
  -3   6   3      230.33      231.06      4.54 o 
  -2   6   3       22.73       19.30      3.17 o 
  -1   6   3     1509.93     1510.16     81.39 o 
   0   6   3      251.51      248.99      9.25 o 
   1   6   3     1591.09     1496.79     94.27 o 
   2   6   3       32.76       32.54      4.60 o 
   3   6   3     1249.74     1221.36     28.62 o 
   4   6   3      598.93      589.17     12.90 o 
   5   6   3      138.59      148.86      5.14 o 
   6   6   3      150.11      126.82      5.70 o 
   7   6   3      516.34      453.43     33.18 o 
   8   6   3      258.78      271.94     24.21 o 
   9   6   3      345.47      329.17      9.98 o 
  10   6   3       43.58       45.72     10.67 o 
  11   6   3      166.86      169.57     11.51 o 
  12   6   3        2.65       16.11     11.51 o 
  13   6   3       31.88       14.80     12.39 o 
 -13   7   3       12.59        9.77     12.19 o 
 -12   7   3      217.78      267.25     19.98 o 
 -11   7   3       81.24       84.52     11.87 o 
 -10   7   3      460.94      450.61     12.04 o 
  -9   7   3       91.21       84.96      9.76 o 
  -8   7   3      159.88      165.74     10.93 o 
  -7   7   3        8.35        5.49      5.01 o 
  -6   7   3       77.05       79.19      8.32 o 
  -5   7   3      407.58      392.62     11.35 o 
  -4   7   3       62.05       62.95      5.01 o 
  -3   7   3     1733.97     1658.36    141.69 o 
  -2   7   3       63.79       65.97     33.48 o 
  -1   7   3      165.62      161.11      8.56 o 
   0   7   3      262.96      252.11     19.69 o 
   1   7   3      549.19      535.00     17.19 o 
   2   7   3      320.87      308.04     19.13 o 
   3   7   3     1669.41     1729.36     23.81 o 
   4   7   3       57.05       66.11      4.51 o 
   5   7   3      277.06      256.94     14.13 o 
   6   7   3      439.40      439.19     15.68 o 
   7   7   3      325.78      331.49     12.07 o 
   8   7   3       61.28       60.08     11.42 o 
   9   7   3       19.13       17.09     24.82 o 
  10   7   3        8.50       15.80     15.97 o 
  11   7   3      198.76      238.76     17.17 o 
  12   7   3       27.80        8.27     11.08 o 
 -12   8   3        8.91       17.42     13.45 o 
 -11   8   3       26.64       67.64     15.63 o 
 -10   8   3       51.73       74.46     12.75 o 
  -9   8   3      141.81      157.25     19.78 o 
  -8   8   3      146.30      138.56     10.08 o 
  -7   8   3      176.98      161.02     12.51 o 
  -6   8   3      160.72      173.65      9.95 o 
  -5   8   3       41.99       34.53      7.63 o 
  -4   8   3      104.94       99.03      6.55 o 
  -3   8   3      119.21      115.38      6.40 o 
  -2   8   3      142.59      141.08     10.55 o 
  -1   8   3      528.71      539.79     17.83 o 
   0   8   3      122.53      109.77     12.72 o 
   1   8   3      760.83      797.52     14.96 o 
   2   8   3       53.70       62.93      7.00 o 
   3   8   3      488.30      502.63      9.62 o 
   4   8   3      351.51      366.30      9.70 o 
   5   8   3       25.73       25.78      5.58 o 
   6   8   3       41.70       40.21      8.05 o 
   7   8   3      412.82      428.23     20.23 o 
   8   8   3      119.80      119.07      8.17 o 
   9   8   3      232.13      231.79     18.48 o 
  10   8   3      127.18      156.36     16.93 o 
  11   8   3        1.76        7.40     12.39 o 
  -9   9   3      102.30      108.08     16.93 o 
  -8   9   3       80.27       90.18     11.27 o 
  -7   9   3      343.17      384.86     19.98 o 
  -6   9   3      131.87      168.11     11.84 o 
  -5   9   3      161.06      162.01     28.81 o 
  -4   9   3       58.13       67.02      6.26 o 
  -3   9   3      100.80      114.17      7.04 o 
  -2   9   3      292.82      299.02     11.39 o 
  -1   9   3       53.28       57.74     16.27 o 
   0   9   3      140.45      144.59      7.11 o 
   1   9   3       31.14       52.53     19.04 o 
   2   9   3       28.45       34.80      6.91 o 
   3   9   3      179.71      155.99     10.18 o 
   4   9   3        2.51       18.83      7.25 o 
   5   9   3       31.28       54.80      8.64 o 
   6   9   3       64.67       56.09     10.23 o 
   7   9   3       60.71       53.82      8.34 o 
   8   9   3       83.06       77.65     13.93 o 
   9   9   3       18.87       31.06     15.43 o 
  10   9   3       67.40       69.13     14.56 o 
  -7  10   3      114.74      104.16     16.55 o 
  -6  10   3       76.43       67.01     12.10 o 
  -5  10   3        1.28       -8.41      8.41 o 
  -4  10   3        1.38       -2.43      7.96 o 
  -3  10   3      203.45      226.59      8.73 o 
  -2  10   3       38.32       33.63      9.66 o 
  -1  10   3       87.35       96.95     10.07 o 
   0  10   3       22.67       23.32      7.38 o 
   1  10   3        5.80       31.98     13.26 o 
   2  10   3       37.33       42.08      8.81 o 
   3  10   3       14.69       13.64     12.82 o 
   4  10   3      359.16      371.20     14.36 o 
   5  10   3       13.84       42.62     12.63 o 
   6  10   3      202.26      149.35     16.11 o 
  -4  11   3       22.05        3.24     11.95 o 
  -3  11   3      123.91       86.75     15.63 o 
  -2  11   3       87.84       64.10     12.07 o 
  -1  11   3        4.46        8.12     12.52 o 
   0  11   3      121.57       93.95     15.00 o 
   1  11   3       48.54       57.19     16.30 o 
   2  11   3       43.23       19.11     12.39 o 
   3  11   3       16.73       18.29     12.63 o 
   4  11   3        3.44       -3.92     11.27 o 
   5  11   3       13.21       64.59     17.61 o 
   6  11   3      146.35      144.41     20.85 o 
  -1  12   3        6.10        1.50     14.13 o 
   0  12   3       37.86       33.04     13.93 o 
   0 -12   4      112.68       99.29     11.92 o 
  -5 -11   4       26.91       50.43     19.33 o 
  -4 -11   4       11.16        1.99      7.64 o 
  -3 -11   4       16.03        9.03      7.30 o 
  -2 -11   4       11.06        9.89      7.21 o 
  -1 -11   4      126.44      116.32     17.33 o 
   0 -11   4      152.53      163.58      9.60 o 
   1 -11   4       48.94       58.47     13.04 o 
   2 -11   4       90.65       88.38     10.15 o 
   3 -11   4       67.74       55.33     10.89 o 
   4 -11   4       74.50       82.50     11.55 o 
  -8 -10   4       27.71       41.24     10.43 o 
  -7 -10   4        8.34       -2.88      6.96 o 
  -6 -10   4       24.79       26.23     11.97 o 
  -5 -10   4      131.02      124.23     10.52 o 
  -4 -10   4      118.46      126.01      8.27 o 
  -3 -10   4      326.61      321.62     14.37 o 
  -2 -10   4       75.89       65.40      6.34 o 
  -1 -10   4      223.79      212.72      8.90 o 
   0 -10   4        0.27       -4.43      4.99 o 
   1 -10   4       58.48       63.25      7.08 o 
   2 -10   4       55.35       53.08      8.31 o 
   3 -10   4       61.91       70.76      9.89 o 
   4 -10   4       10.86       -5.96      5.96 o 
   5 -10   4       20.84       11.86      7.31 o 
   6 -10   4       86.00       88.64     11.46 o 
   7 -10   4       41.25       45.48     10.38 o 
   8 -10   4       13.72       11.08     12.63 o 
 -11  -9   4       16.89        3.49     16.64 o 
 -10  -9   4       49.66       25.70      9.28 o 
  -9  -9   4      128.56      124.20     18.24 o 
  -8  -9   4       39.94       28.13     18.14 o 
  -7  -9   4       51.76       58.24     17.95 o 
  -6  -9   4      164.35      171.74     16.21 o 
  -5  -9   4       15.77        7.80      8.47 o 
  -4  -9   4      419.02      400.40     10.26 o 
  -3  -9   4       48.56       42.63      5.88 o 
  -2  -9   4       75.10       70.37      5.89 o 
  -1  -9   4      267.43      266.85      9.39 o 
   0  -9   4      206.00      191.96      7.36 o 
   1  -9   4      187.76      204.25      7.81 o 
   2  -9   4      302.78      282.19     13.17 o 
   3  -9   4       81.92       60.66     20.22 o 
   4  -9   4      106.14       94.92      9.05 o 
   5  -9   4       41.59       23.06      7.13 o 
   6  -9   4       89.52       87.02      9.82 o 
   7  -9   4      250.31      257.16     12.87 o 
   8  -9   4        2.34       -2.32      6.69 o 
   9  -9   4      142.64      153.26     12.02 o 
  10  -9   4       32.65       25.45     14.13 o 
 -12  -8   4       75.59       79.15     13.69 o 
 -11  -8   4      122.16       98.41     28.28 o 
 -10  -8   4       26.29       30.72      7.87 o 
  -9  -8   4       80.26       61.73     23.49 o 
  -8  -8   4      360.48      331.32     19.67 o 
  -7  -8   4      470.16      457.96     19.11 o 
  -6  -8   4      150.77      135.90     12.19 o 
  -5  -8   4      217.79      210.25      8.99 o 
  -4  -8   4       60.93       52.94      5.46 o 
  -3  -8   4       61.65       55.33      5.22 o 
  -2  -8   4      268.90      275.88      7.89 o 
  -1  -8   4       62.89       56.01      5.15 o 
   0  -8   4      254.74      267.80      8.01 o 
   1  -8   4      107.65       95.09      5.59 o 
   2  -8   4      129.56      118.92      6.14 o 
   3  -8   4      193.26      199.63      9.08 o 
   4  -8   4       12.02        3.12     12.07 o 
   5  -8   4      373.62      363.77     17.80 o 
   6  -8   4       63.68       45.66     12.07 o 
   7  -8   4       84.55       59.43     26.51 o 
   8  -8   4       33.42        7.71     10.64 o 
   9  -8   4       70.68       85.02     10.00 o 
  10  -8   4      195.94      218.99     20.54 o 
  11  -8   4       49.28       53.70     16.74 o 
 -12  -7   4       55.07       40.64     11.76 o 
 -11  -7   4      206.84      212.00     15.24 o 
 -10  -7   4       83.52       76.34     12.17 o 
  -9  -7   4      169.63      157.62     31.76 o 
  -8  -7   4      205.95      188.67      9.36 o 
  -7  -7   4       88.89       84.08     10.55 o 
  -6  -7   4      470.18      458.44     13.07 o 
  -5  -7   4      267.05      278.01      9.82 o 
  -4  -7   4      532.68      521.87     12.88 o 
  -3  -7   4      180.99      182.46      5.23 o 
  -2  -7   4       76.07       65.45      4.21 o 
  -1  -7   4     1220.28     1186.20     19.88 o 
   0  -7   4       10.20       13.47      4.10 o 
   1  -7   4      792.93      735.01     32.85 o 
   2  -7   4      552.08      542.57     10.92 o 
   3  -7   4       20.27       22.60      4.19 o 
   4  -7   4      521.24      545.34     19.79 o 
   5  -7   4       39.03       40.02      7.96 o 
   7  -7   4        8.00       21.22     16.11 o 
   8  -7   4       24.88       12.49      6.52 o 
   9  -7   4        6.28        4.79     10.76 o 
  10  -7   4      202.94      212.68     17.61 o 
  11  -7   4       21.32       23.27     16.30 o 
  12  -7   4      208.01      277.27     22.84 o 
 -11  -6   4      173.39      187.67     14.13 o 
 -10  -6   4      412.89      438.57     15.99 o 
  -9  -6   4      131.16      145.19      8.37 o 
  -8  -6   4      152.19      141.63     20.32 o 
  -7  -6   4      888.99      922.87     24.89 o 
  -6  -6   4       87.09       79.44      5.29 o 
  -5  -6   4      778.28      800.45     17.51 o 
  -4  -6   4      295.25      280.24      8.84 o 
  -3  -6   4      537.85      531.74     10.35 o 
  -2  -6   4      439.09      445.58      7.76 o 
  -1  -6   4       79.77       68.82      4.11 o 
   0  -6   4     2183.82     2132.84     32.92 o 
   1  -6   4       59.28       73.20      4.27 o 
   2  -6   4      739.20      670.07     18.02 o 
   3  -6   4      356.39      351.82     12.63 o 
   4  -6   4      220.74      213.94     11.51 o 
   5  -6   4      701.21      699.95     16.15 o 
   6  -6   4      190.86      201.60      8.28 o 
   7  -6   4      103.64       90.22     16.18 o 
   8  -6   4      278.34      280.94     15.00 o 
   9  -6   4      113.33       83.21     13.06 o 
  10  -6   4      184.86      218.10     16.30 o 
  11  -6   4       36.99       58.73     12.63 o 
  12  -6   4       27.80       59.17     13.45 o 
  13  -6   4       75.17       77.41     17.80 o 
 -12  -5   4       12.60       -8.51      8.51 o 
 -11  -5   4      430.96      423.15     13.37 o 
 -10  -5   4      196.63      193.02      7.52 o 
  -9  -5   4     1215.70     1268.79     21.60 o 
  -8  -5   4      167.23      171.45      7.61 o 
  -7  -5   4      599.74      586.33     13.92 o 
  -6  -5   4      253.85      223.53      8.39 o 
  -5  -5   4      179.58      165.62      8.37 o 
  -4  -5   4     1111.97     1142.60     22.91 o 
  -3  -5   4      612.15      621.41      8.42 o 
  -2  -5   4      830.77      833.52     12.12 o 
  -1  -5   4      389.89      390.61      7.99 o 
   0  -5   4     1698.94     1686.63     31.88 o 
   1  -5   4     2205.26     2219.05     32.05 o 
   2  -5   4      929.19      891.46     12.70 o 
   3  -5   4      756.22      743.80     12.45 o 
   4  -5   4      265.26      268.47      5.40 o 
   5  -5   4      187.74      182.19      8.98 o 
   6  -5   4      162.85      153.59      7.03 o 
   7  -5   4      954.53      998.31     23.11 o 
   8  -5   4        0.19        3.01      3.67 o 
   9  -5   4      251.31      267.33     10.24 o 
  10  -5   4       60.90       47.18     11.85 o 
  11  -5   4       76.56       62.91      7.81 o 
  12  -5   4      173.97      179.39     18.29 o 
  13  -5   4        7.49       19.11     13.06 o 
  14  -5   4       34.23       50.46     16.30 o 
 -14  -4   4       10.69      -10.01     10.01 o 
 -13  -4   4       69.00       53.91      8.74 o 
 -12  -4   4      152.91      114.24      9.77 o 
 -11  -4   4       75.09       64.56      5.82 o 
 -10  -4   4      203.66      194.27      8.46 o 
  -9  -4   4      174.99      181.49      6.10 o 
  -8  -4   4      539.96      536.60     14.26 o 
  -7  -4   4      177.75      165.28      4.80 o 
  -6  -4   4      471.99      480.71      6.36 o 
  -5  -4   4     1413.03     1327.91     35.14 o 
  -4  -4   4      617.41      575.35     10.84 o 
  -3  -4   4     4459.05     4422.08     39.78 o 
  -2  -4   4     2083.12     1977.09     70.64 o 
  -1  -4   4      632.79      656.52     12.43 o 
   0  -4   4      976.49     1003.16     19.59 o 
   1  -4   4      242.85      254.26      4.55 o 
   2  -4   4      524.49      533.62      8.40 o 
   3  -4   4     2190.76     2191.14     33.68 o 
   4  -4   4      333.89      339.13      8.51 o 
   5  -4   4      636.72      594.19     16.98 o 
   6  -4   4      653.04      653.08     17.20 o 
   7  -4   4      426.30      372.44     18.50 o 
   8  -4   4      820.09      821.85     18.13 o 
   9  -4   4      538.58      473.96     14.47 o 
  10  -4   4       17.59       20.35      6.23 o 
  11  -4   4      104.09      112.95     11.10 o 
  12  -4   4       18.37       19.35      7.88 o 
  13  -4   4      279.19      290.24     22.18 o 
  14  -4   4       13.45      -11.08     11.08 o 
 -14  -3   4      174.08      174.60     17.80 o 
 -13  -3   4       16.46        7.12     18.17 o 
 -12  -3   4      241.36      246.92     11.06 o 
 -11  -3   4        9.04        8.78      5.57 o 
 -10  -3   4       55.76       54.69      4.64 o 
  -9  -3   4      245.30      232.91      6.43 o 
  -8  -3   4      526.48      522.46      7.81 o 
  -7  -3   4      700.04      692.72      8.59 o 
  -6  -3   4     1318.35     1266.88     17.70 o 
  -5  -3   4     1452.24     1447.09     14.61 o 
  -4  -3   4      987.33     1047.78     10.89 o 
  -3  -3   4      966.33     1001.46     10.20 o 
  -2  -3   4      548.14      601.47      7.60 o 
  -1  -3   4     6438.41     6293.58    114.72 o 
   0  -3   4     1361.21     1373.22     21.91 o 
   1  -3   4     4740.72     4742.01    176.56 o 
   2  -3   4      357.15      367.93     10.00 o 
   3  -3   4     1555.81     1593.52     21.94 o 
   4  -3   4      161.91      225.05      3.69 o 
   5  -3   4     1415.22     1532.35     27.47 o 
   6  -3   4      477.62      475.22     11.28 o 
   7  -3   4      538.34      540.18     10.29 o 
   8  -3   4       87.09       89.27     11.93 o 
   9  -3   4      226.39      240.99      7.41 o 
  10  -3   4      220.58      219.54      7.73 o 
  11  -3   4      491.56      489.00     11.63 o 
  12  -3   4       30.24       29.57      6.29 o 
  13  -3   4       37.72       47.45     10.92 o 
 -16  -2   4       26.48       35.22     14.13 o 
 -15  -2   4      112.21      145.04     17.80 o 
 -14  -2   4       62.33       71.97     10.42 o 
 -13  -2   4      108.71      106.37     12.60 o 
 -12  -2   4      592.56      631.38     16.83 o 
 -11  -2   4      570.58      579.85     14.83 o 
 -10  -2   4       18.79       15.95      4.41 o 
  -9  -2   4      102.24      104.59      3.81 o 
  -8  -2   4      106.49      111.20      3.94 o 
  -7  -2   4       81.38       65.61      2.76 o 
  -6  -2   4      109.07       97.79      2.67 o 
  -5  -2   4      856.90      824.32      9.40 o 
  -4  -2   4      321.87      308.73      4.18 o 
  -3  -2   4      254.90      240.12      3.36 o 
  -2  -2   4      497.48      512.58      5.40 o 
  -1  -2   4       71.01       77.83      1.75 o 
   0  -2   4       63.94       54.54      2.37 o 
   1  -2   4     3280.79     3284.80     45.45 o 
   2  -2   4     1125.99     1154.51     28.17 o 
   3  -2   4      926.51      886.66     17.14 o 
   4  -2   4     2335.38     2352.37     59.57 o 
   5  -2   4      911.02      868.87     16.16 o 
   6  -2   4      585.74      585.80      8.56 o 
   7  -2   4     1069.38     1092.91     17.81 o 
   8  -2   4      766.97      740.99     13.18 o 
   9  -2   4      103.41       99.15      5.12 o 
  10  -2   4      149.23      159.19     11.49 o 
  11  -2   4      571.36      542.74     55.86 o 
  12  -2   4       52.48       56.49      6.52 o 
  13  -2   4       59.92       80.86      9.98 o 
 -16  -1   4       33.01       40.45     15.00 o 
 -15  -1   4      249.68      250.08     17.61 o 
 -14  -1   4       78.84       87.58     23.80 o 
 -13  -1   4       61.90       58.14      7.37 o 
 -12  -1   4      118.54      117.00      6.52 o 
 -11  -1   4      423.89      405.39     14.88 o 
 -10  -1   4      190.85      183.04      6.23 o 
  -9  -1   4      957.47      889.16     13.45 o 
  -8  -1   4      320.19      311.32      5.90 o 
  -7  -1   4     1136.06     1173.83     14.39 o 
  -6  -1   4      559.67      557.98      8.22 o 
  -5  -1   4     1985.65     1959.49     22.88 o 
  -4  -1   4     2743.62     2621.58     46.45 o 
  -3  -1   4      675.47      735.80      8.92 o 
  -2  -1   4     4616.34     4643.97     81.18 o 
  -1  -1   4     1548.57     1538.21     20.84 o 
   0  -1   4     1192.04     1187.77     39.08 o 
   1  -1   4      700.90      705.36     25.76 o 
   2  -1   4     4348.15     4402.38    149.23 o 
   3  -1   4      795.61      855.80     30.19 o 
   4  -1   4      821.78      812.31     11.13 o 
   5  -1   4      314.87      345.72     10.64 o 
   6  -1   4      917.26      870.02     13.69 o 
   7  -1   4      681.66      661.47     19.00 o 
   8  -1   4       12.93       15.35      3.89 o 
   9  -1   4      102.45      106.44      4.41 o 
  10  -1   4      357.86      354.28      7.52 o 
  11  -1   4      249.54      257.70     11.33 o 
  12  -1   4      504.78      501.88     18.56 o 
  13  -1   4       38.44       36.09      9.86 o 
 -16   0   4       33.82       56.07     13.69 o 
 -15   0   4      431.66      496.86     23.27 o 
 -14   0   4      182.43      205.11      9.30 o 
 -13   0   4      357.85      343.51     12.14 o 
 -12   0   4       13.51        5.59      4.56 o 
 -11   0   4       16.02       18.61      9.91 o 
 -10   0   4       33.73       45.66      4.15 o 
  -9   0   4      663.89      661.45     21.90 o 
  -8   0   4      661.60      639.70     11.66 o 
  -7   0   4       28.03       22.31      3.91 o 
  -6   0   4       63.42       74.63      2.15 o 
  -5   0   4     1306.16     1251.44     23.09 o 
  -4   0   4      315.65      354.85      5.54 o 
  -3   0   4     1124.19     1201.28     18.53 o 
  -2   0   4     7996.11     7792.44    102.75 o 
  -1   0   4      717.17      751.55     11.59 o 
   0   0   4      701.19      724.11      9.56 o 
   1   0   4      465.24      459.81     17.52 o 
   2   0   4     3495.80     3296.16    148.17 o 
   3   0   4      100.37       88.48      3.45 o 
   4   0   4      972.75      912.04     42.93 o 
   5   0   4     2578.98     2662.95     91.89 o 
   6   0   4      468.43      450.25     17.27 o 
   7   0   4      199.65      208.96      5.63 o 
   8   0   4     2500.00     2355.74     95.03 o 
   9   0   4      223.58      203.46     11.21 o 
  10   0   4       66.25       49.15     10.07 o 
  11   0   4      130.59      107.40     10.89 o 
  12   0   4      215.32      214.53     13.22 o 
  13   0   4      221.83      237.58     17.18 o 
  14   0   4        3.60        1.82     12.63 o 
  15   0   4       35.91       43.25     15.00 o 
 -15   1   4      248.42      266.81     12.74 o 
 -14   1   4       53.60       37.23     11.21 o 
 -13   1   4       72.27       71.93      5.65 o 
 -12   1   4      139.26      142.47      7.16 o 
 -11   1   4      419.50      399.20     17.51 o 
 -10   1   4      195.78      191.49      6.66 o 
  -9   1   4      909.66      827.87     12.66 o 
  -8   1   4      343.65      319.69      5.46 o 
  -7   1   4     1113.68     1084.82     29.20 o 
  -6   1   4      685.83      666.53      8.30 o 
  -5   1   4     1979.37     1967.93     36.35 o 
  -4   1   4     2588.44     2585.29     33.26 o 
  -3   1   4      795.20      855.41     13.34 o 
  -2   1   4     4420.81     4571.63    106.07 o 
  -1   1   4     1728.12     1835.57     23.52 o 
   0   1   4     1229.66     1278.74     32.87 o 
   1   1   4      590.53      608.29     16.98 o 
   2   1   4     4468.61     4290.68    220.37 o 
   3   1   4      829.06      856.58     29.28 o 
   4   1   4      740.57      679.28     41.78 o 
   5   1   4      312.65      336.80     11.24 o 
   6   1   4      907.20      849.68     56.19 o 
   7   1   4      667.83      633.67     11.34 o 
   8   1   4       15.52       23.71      3.92 o 
   9   1   4      121.83      119.13      4.95 o 
  10   1   4      361.93      357.81     17.18 o 
  11   1   4      284.01      282.91      9.38 o 
  12   1   4      462.00      454.28     19.03 o 
  13   1   4       38.81       24.49     10.54 o 
  14   1   4      197.72      242.24     16.93 o 
  15   1   4       36.31       44.12     15.24 o 
 -15   2   4       89.57       87.46      9.36 o 
 -14   2   4       63.16       78.45      6.38 o 
 -13   2   4      115.84      131.68      6.58 o 
 -12   2   4      581.75      570.10     10.89 o 
 -11   2   4      559.26      579.50     20.66 o 
 -10   2   4       35.50       34.57      4.11 o 
  -9   2   4       92.77       95.36      4.26 o 
  -8   2   4      153.64      158.85      5.01 o 
  -7   2   4       86.10       74.61      3.75 o 
  -6   2   4      103.99       92.84      2.82 o 
  -5   2   4      882.12      852.31     10.66 o 
  -4   2   4      356.25      345.67     11.27 o 
  -3   2   4      287.45      283.51      5.33 o 
  -2   2   4      630.62      648.01     31.05 o 
  -1   2   4       63.86       73.51      1.75 o 
   0   2   4       44.84       41.96      1.46 o 
   1   2   4     3146.81     3435.68     74.99 o 
   2   2   4     1017.80     1071.64     49.94 o 
   3   2   4      938.72      939.04     30.60 o 
   4   2   4     2330.57     2170.41     92.73 o 
   5   2   4     1084.84     1086.62     17.36 o 
   6   2   4      524.80      493.91     18.91 o 
   7   2   4     1096.31     1041.66     36.85 o 
   8   2   4      696.50      637.32     10.49 o 
   9   2   4       93.46       90.19      5.10 o 
  10   2   4      114.06      118.43      6.10 o 
  11   2   4      620.55      617.05     11.29 o 
  12   2   4       54.04       57.00      6.00 o 
  13   2   4       69.12       87.76      7.56 o 
  14   2   4        3.31       12.19     11.95 o 
  15   2   4        6.79      -10.21     10.21 o 
 -15   3   4        8.28        8.71     11.51 o 
 -14   3   4      165.74      154.21      7.42 o 
 -13   3   4       15.54       18.97      5.01 o 
 -12   3   4      226.34      233.64      7.69 o 
 -11   3   4       20.19       15.09      4.23 o 
 -10   3   4       58.67       57.28      3.76 o 
  -9   3   4      206.34      221.63      8.65 o 
  -8   3   4      581.46      563.73     14.90 o 
  -7   3   4      650.55      664.03     10.02 o 
  -6   3   4     1283.49     1196.82     22.46 o 
  -5   3   4     1450.21     1494.59     19.99 o 
  -4   3   4      943.85     1021.49     19.45 o 
  -3   3   4     1058.69     1109.30     42.41 o 
  -2   3   4      564.98      627.68     13.46 o 
  -1   3   4     6457.48     6942.58    104.96 o 
   0   3   4     1404.60     1535.75     19.89 o 
   1   3   4     4743.92     4951.56     56.07 o 
   2   3   4      395.63      426.53      8.95 o 
   3   3   4     1619.54     1621.79     51.26 o 
   4   3   4      118.77      164.19      6.81 o 
   5   3   4     1401.12     1507.02     51.40 o 
   6   3   4      414.27      371.25     13.19 o 
   7   3   4      597.39      562.12     20.24 o 
   8   3   4       86.27       77.53      3.73 o 
   9   3   4      277.71      284.43      6.03 o 
  10   3   4      201.11      195.58      5.90 o 
  11   3   4      484.17      458.13      9.71 o 
  12   3   4       15.74       19.18      6.37 o 
  13   3   4       38.98       54.83      8.16 o 
  14   3   4       26.12       22.40     13.93 o 
 -15   4   4       57.01       72.62     14.13 o 
 -14   4   4       12.81        5.85     10.69 o 
 -13   4   4       91.39       64.68     13.10 o 
 -12   4   4      147.69      150.48      7.15 o 
 -11   4   4       69.84       52.73      9.42 o 
 -10   4   4      190.43      188.89      5.59 o 
  -9   4   4      174.68      173.98      4.89 o 
  -8   4   4      638.42      646.24     15.42 o 
  -7   4   4      137.26      124.51      4.18 o 
  -6   4   4      463.24      484.39      7.14 o 
  -5   4   4     1392.93     1394.09     14.85 o 
  -4   4   4      644.33      643.29      9.39 o 
  -3   4   4     4496.54     4699.37     77.01 o 
  -2   4   4     1994.64     2145.97     66.59 o 
  -1   4   4      641.74      686.64     28.61 o 
   0   4   4      927.31     1025.59     15.05 o 
   1   4   4      244.28      240.36     16.32 o 
   2   4   4      595.11      617.60      9.97 o 
   3   4   4     2318.31     2353.33     53.01 o 
   4   4   4      332.14      335.03      5.40 o 
   5   4   4      587.71      514.76      7.41 o 
   6   4   4      701.53      678.95     21.25 o 
   7   4   4      436.27      407.70     11.03 o 
   8   4   4      901.44      868.57     39.30 o 
   9   4   4      525.50      496.18     10.87 o 
  10   4   4       24.20       13.48      4.41 o 
  11   4   4       95.76      113.71      7.36 o 
  12   4   4       15.65        7.93      6.33 o 
  13   4   4      271.83      290.30     13.79 o 
  14   4   4        9.78       15.43     13.93 o 
 -14   5   4      138.71      127.63     16.30 o 
 -13   5   4      122.96      129.31     13.74 o 
 -12   5   4       22.44       16.16     11.68 o 
 -11   5   4      458.93      445.15     13.32 o 
 -10   5   4      196.25      196.24      9.85 o 
  -9   5   4     1155.80     1161.40     15.46 o 
  -8   5   4      194.59      196.47      5.00 o 
  -7   5   4      580.41      567.02     10.49 o 
  -6   5   4      194.08      177.16      4.14 o 
  -5   5   4      180.85      163.48      3.91 o 
  -4   5   4     1088.21     1110.45     19.27 o 
  -3   5   4      615.43      650.00     13.67 o 
  -2   5   4      838.90      871.93     12.29 o 
  -1   5   4      451.46      476.89      7.31 o 
   0   5   4     1687.28     1786.32     38.29 o 
   1   5   4     2120.12     2232.89     43.36 o 
   2   5   4      951.26      925.21     11.62 o 
   3   5   4      750.09      760.33     13.31 o 
   4   5   4      309.86      322.45      5.48 o 
   5   5   4      200.58      183.82      7.43 o 
   6   5   4      201.24      192.88      4.90 o 
   7   5   4      956.95      969.75     25.99 o 
   8   5   4        0.11        0.84      3.63 o 
   9   5   4      243.92      254.55     15.33 o 
  10   5   4       76.44       73.54      5.49 o 
  11   5   4       68.84       56.91      7.06 o 
  12   5   4      186.30      185.96     11.72 o 
  13   5   4        6.17        2.92      8.27 o 
 -14   6   4       10.94       19.11     13.06 o 
 -13   6   4       79.74       78.91     14.56 o 
 -12   6   4       17.83       37.94     10.63 o 
 -11   6   4      186.77      188.15     19.35 o 
 -10   6   4      349.79      395.32     11.08 o 
  -9   6   4      136.52      136.01      6.96 o 
  -8   6   4      164.91      162.23     11.76 o 
  -7   6   4      926.43      938.48     38.34 o 
  -6   6   4       99.40      106.81      6.06 o 
  -5   6   4      801.78      821.33     11.01 o 
  -4   6   4      268.71      266.06      5.09 o 
  -3   6   4      489.41      442.09     41.30 o 
  -2   6   4      448.00      485.54     10.91 o 
  -1   6   4       76.24       66.57      7.40 o 
   0   6   4     2303.23     2384.15     42.60 o 
   1   6   4       39.90       39.41      3.59 o 
   2   6   4      789.96      744.17     24.86 o 
   3   6   4      358.50      364.12     16.89 o 
   4   6   4      226.26      233.40     12.48 o 
   5   6   4      700.73      716.53     24.89 o 
   6   6   4      197.42      209.04      8.03 o 
   7   6   4      107.59      114.17      8.29 o 
   8   6   4      286.48      244.95     13.04 o 
   9   6   4      126.12      123.56      7.59 o 
  10   6   4      212.96      228.53     15.63 o 
  11   6   4       32.24       47.92      9.59 o 
  12   6   4       31.70       57.38     14.56 o 
  13   6   4       74.01       88.54     15.43 o 
 -13   7   4      161.22       97.82     18.05 o 
 -12   7   4       68.19       49.78     15.87 o 
 -11   7   4      206.16      215.12     10.32 o 
 -10   7   4       83.77       76.69      7.93 o 
  -9   7   4      162.96      169.94     10.54 o 
  -8   7   4      219.86      214.08      8.28 o 
  -7   7   4      109.71      120.83      6.71 o 
  -6   7   4      472.28      461.84     19.79 o 
  -5   7   4      271.54      281.19     10.52 o 
  -4   7   4      549.57      564.92     12.36 o 
  -3   7   4      149.78      163.29      6.30 o 
  -2   7   4       63.79       37.76     16.42 o 
  -1   7   4     1251.65     1268.98     27.34 o 
   0   7   4        9.60        5.72      3.21 o 
   1   7   4      723.81      755.89     13.56 o 
   2   7   4      620.62      640.41     21.27 o 
   3   7   4       19.90       24.79      4.66 o 
   4   7   4      494.73      566.62     17.01 o 
   5   7   4       37.46       41.87      8.75 o 
   6   7   4      587.34      608.45     51.52 o 
   7   7   4       17.65       14.84      9.24 o 
   8   7   4       22.13       12.85      8.10 o 
   9   7   4        3.03       -0.91      5.50 o 
  10   7   4      205.73      241.66     24.04 o 
  11   7   4       25.18       36.96     14.37 o 
  12   7   4      219.37      248.09     19.79 o 
 -12   8   4       78.91       66.33     15.63 o 
 -11   8   4      120.95      112.63     15.63 o 
 -10   8   4       32.96       31.95     10.55 o 
  -9   8   4       77.42       80.89     11.51 o 
  -8   8   4      401.31      378.91     13.53 o 
  -7   8   4      448.68      494.25     21.29 o 
  -6   8   4      149.80      158.73     10.54 o 
  -5   8   4      235.32      243.83     14.78 o 
  -4   8   4       69.85       63.66      5.81 o 
  -3   8   4       71.66       61.45     12.84 o 
  -2   8   4      282.27      283.54      9.52 o 
  -1   8   4       60.71       65.58      5.47 o 
   0   8   4      237.28      210.61     14.89 o 
   1   8   4      128.98      108.90     11.51 o 
   2   8   4      122.56      133.81      7.99 o 
   3   8   4      214.63      194.63      8.75 o 
   4   8   4       13.20       10.51      6.38 o 
   5   8   4      369.72      358.73     12.05 o 
   6   8   4       71.89       59.82      9.08 o 
   7   8   4       92.58       98.60      9.09 o 
   8   8   4       27.80       24.32      7.11 o 
   9   8   4       69.98       60.04     13.69 o 
  10   8   4      200.29      200.92     18.48 o 
  11   8   4       47.70       81.33     18.05 o 
  -8   9   4       46.24       50.76     10.69 o 
  -7   9   4       62.30       66.71     19.69 o 
  -6   9   4      168.77      142.80     10.91 o 
  -5   9   4       15.44        8.69      7.30 o 
  -4   9   4      443.76      513.17     21.96 o 
  -3   9   4       34.50       37.39     13.73 o 
  -2   9   4       69.96       52.95      8.41 o 
  -1   9   4      263.23      269.75     12.39 o 
   0   9   4      212.78      225.33     14.34 o 
   1   9   4      200.11      215.92     17.80 o 
   2   9   4      312.55      319.40     17.61 o 
   3   9   4       89.48      103.35      9.11 o 
   4   9   4       82.28       71.30     14.78 o 
   5   9   4       34.13       25.13     13.59 o 
   6   9   4       72.13       79.95      8.82 o 
   7   9   4      275.12      265.91     25.76 o 
   8   9   4        1.59       23.82      9.56 o 
   9   9   4      148.80      132.22     18.92 o 
  10   9   4       26.59       -1.50     15.00 o 
  -7  10   4        9.58       -5.03     14.37 o 
  -6  10   4       27.54       16.67      9.43 o 
  -5  10   4      134.02      141.75     16.74 o 
  -4  10   4      123.59      147.70     11.27 o 
  -3  10   4      322.14      326.86     27.19 o 
  -2  10   4       75.19       73.23     11.13 o 
  -1  10   4      222.89      238.54     16.09 o 
   0  10   4        1.94       -5.12      5.12 o 
   1  10   4       48.75       39.72     10.04 o 
   2  10   4       52.56       69.96     20.01 o 
   3  10   4       57.79       66.49      9.21 o 
   4  10   4       10.81        6.19      8.66 o 
   5  10   4       26.52       11.27     13.45 o 
   6  10   4       88.91       84.18     15.24 o 
   7  10   4       40.62       46.30     15.43 o 
  -5  11   4       24.72       -9.10      9.10 o 
  -4  11   4        8.42        1.06     11.95 o 
  -3  11   4       16.63       25.88     15.00 o 
  -2  11   4        8.32        8.89      8.38 o 
  -1  11   4      143.40      153.42     11.46 o 
   0  11   4      144.99       50.02     15.43 o 
   1  11   4       50.85       24.82     13.06 o 
   2  11   4       76.91       70.25     14.80 o 
   3  11   4       59.37       45.43     15.00 o 
   4  11   4       82.95       73.30     15.63 o 
   6  11   4       96.05       78.52     19.35 o 
  -1  12   4       47.06       71.51     16.11 o 
   0  12   4      124.37      154.62     19.59 o 
   0 -12   5        9.72       18.92     15.24 o 
  -5 -11   5       52.93       80.21     15.63 o 
  -4 -11   5      114.83      100.00     15.43 o 
  -3 -11   5      123.60      123.48     11.13 o 
  -2 -11   5        3.48       -0.61      8.81 o 
  -1 -11   5      105.19      104.81      8.85 o 
   0 -11   5       83.47       86.17     11.35 o 
   1 -11   5      111.32      108.50     11.22 o 
   2 -11   5      102.18      122.39     16.09 o 
   3 -11   5        7.46        6.79     20.34 o 
   4 -11   5       42.33       19.13     26.75 o 
  -8 -10   5        3.44       -1.18      8.93 o 
  -7 -10   5        7.09       -0.77      7.14 o 
  -6 -10   5      115.26      118.63     21.84 o 
  -5 -10   5       14.49       16.52      7.52 o 
  -4 -10   5       37.75       26.52      6.40 o 
  -3 -10   5       27.30       21.38      7.60 o 
  -2 -10   5       10.64       27.98     12.69 o 
  -1 -10   5      248.96      236.49      9.77 o 
   0 -10   5       43.98       55.01      7.54 o 
   1 -10   5       43.50       46.52      6.42 o 
   2 -10   5       11.00       -1.18      9.14 o 
   3 -10   5       25.82       16.63     11.88 o 
   4 -10   5      205.27      184.92     20.78 o 
   5 -10   5      163.41      148.43     11.52 o 
   6 -10   5      326.82      318.49     14.15 o 
   7 -10   5       95.38      118.79     12.48 o 
 -10  -9   5       15.77       -1.74      9.00 o 
  -9  -9   5       23.14       30.54      8.88 o 
  -8  -9   5       88.65       81.72     10.33 o 
  -7  -9   5      143.95      146.67      9.82 o 
  -6  -9   5      107.33       85.74      9.89 o 
  -5  -9   5      213.34      198.16     25.11 o 
  -4  -9   5      214.91      214.88     14.93 o 
  -3  -9   5       11.02        6.24      4.20 o 
  -2  -9   5       58.81       42.49      5.59 o 
  -1  -9   5      401.42      405.32     10.33 o 
   0  -9   5      617.62      581.98     22.84 o 
   1  -9   5      117.49      121.41     16.52 o 
   2  -9   5       24.54       18.12      6.37 o 
   3  -9   5        9.80       24.06      7.14 o 
   4  -9   5       11.05       14.87      6.42 o 
   5  -9   5       33.40       31.75      7.69 o 
   6  -9   5       84.59       86.76     13.40 o 
   7  -9   5        6.69        2.81      6.97 o 
   8  -9   5       31.67       29.22      8.28 o 
   9  -9   5       68.82       79.48     11.89 o 
  10  -9   5       58.74       51.96     15.87 o 
 -12  -8   5       47.90       72.62     17.61 o 
 -11  -8   5       60.15       50.22     12.39 o 
 -10  -8   5      106.19      105.80     10.45 o 
  -9  -8   5      151.33      160.78     15.43 o 
  -8  -8   5      129.21      128.26     15.77 o 
  -7  -8   5      183.62      192.11     22.40 o 
  -6  -8   5      292.35      288.56     11.53 o 
  -5  -8   5       30.05       19.81      4.87 o 
  -4  -8   5      330.67      307.83     18.51 o 
  -3  -8   5       38.04       33.45      4.51 o 
  -2  -8   5      142.15      138.88      6.43 o 
  -1  -8   5      246.07      250.26      9.11 o 
   0  -8   5      163.70      162.45      7.88 o 
   1  -8   5      115.73      126.91      7.54 o 
   2  -8   5      541.89      546.33     16.16 o 
   3  -8   5      431.45      406.66     19.47 o 
   4  -8   5      251.37      271.89     10.14 o 
   5  -8   5       76.42       67.04      7.23 o 
   6  -8   5       52.87       57.74      7.84 o 
   7  -8   5      192.78      201.01     10.21 o 
   8  -8   5       42.00       49.33      8.83 o 
   9  -8   5      388.89      426.83     15.49 o 
  10  -8   5       75.31      101.98     18.48 o 
 -12  -7   5       73.78       78.28     13.45 o 
 -11  -7   5       16.95       33.48     12.63 o 
 -10  -7   5      252.65      271.61     15.87 o 
  -9  -7   5      137.52      138.18      9.83 o 
  -8  -7   5      376.94      410.57     13.15 o 
  -7  -7   5       44.25       57.15      7.22 o 
  -6  -7   5        9.66       11.81      4.51 o 
  -5  -7   5      274.96      267.31      7.69 o 
  -4  -7   5      421.85      425.63      9.66 o 
  -3  -7   5      282.52      284.56     10.87 o 
  -2  -7   5      290.72      276.58      6.24 o 
  -1  -7   5      372.43      366.60     10.47 o 
   0  -7   5      614.06      627.08     22.84 o 
   1  -7   5      440.53      420.40      9.32 o 
   2  -7   5       83.76       75.87      6.24 o 
   3  -7   5      415.29      421.15     11.77 o 
   4  -7   5       42.59       36.37     10.33 o 
   5  -7   5      179.34      188.54      8.68 o 
   6  -7   5      414.87      429.60     23.27 o 
   7  -7   5      128.11      122.86      8.92 o 
   8  -7   5       27.26       30.89     11.20 o 
   9  -7   5        8.47       -1.88      5.84 o 
  10  -7   5       52.56       67.64     13.06 o 
  11  -7   5       95.09       90.23     13.45 o 
 -12  -6   5       50.06       56.75     11.27 o 
 -11  -6   5      143.42      133.34     11.95 o 
 -10  -6   5        7.65        4.10      5.97 o 
  -9  -6   5      194.16      198.90     24.77 o 
  -8  -6   5       78.14       81.38      6.96 o 
  -7  -6   5      533.82      540.82     14.13 o 
  -6  -6   5      559.48      532.93     20.15 o 
  -5  -6   5       67.11       61.84      4.53 o 
  -4  -6   5      615.26      567.29     19.79 o 
  -3  -6   5        8.72        7.85      2.60 o 
  -2  -6   5       34.98       25.92      3.31 o 
  -1  -6   5      549.38      559.35     23.27 o 
   0  -6   5      392.57      381.43      8.51 o 
   1  -6   5      244.47      241.38     12.19 o 
   2  -6   5     1658.19     1624.20     52.10 o 
   3  -6   5      296.20      283.67      8.58 o 
   4  -6   5      793.99      764.29     21.43 o 
   5  -6   5       24.88       27.33      5.23 o 
   6  -6   5       24.36       28.30      7.09 o 
   7  -6   5      513.12      527.91     32.83 o 
   8  -6   5       50.65       44.32      6.36 o 
   9  -6   5      547.29      576.48     31.42 o 
  10  -6   5       59.34       70.44     13.06 o 
  11  -6   5       91.47      104.16     15.24 o 
  12  -6   5      210.95      218.97     18.92 o 
  13  -6   5       26.17       72.81     18.92 o 
 -12  -5   5      226.61      185.92     16.74 o 
 -11  -5   5      131.87      146.99     17.30 o 
 -10  -5   5      382.45      367.36     12.13 o 
  -9  -5   5       58.88       60.35      4.80 o 
  -8  -5   5      142.33      137.55     15.43 o 
  -7  -5   5     1476.29     1500.38     29.76 o 
  -6  -5   5      411.95      391.16     10.69 o 
  -5  -5   5      973.84      943.06     15.88 o 
  -4  -5   5      545.11      556.91      7.85 o 
  -3  -5   5      338.60      339.13      6.23 o 
  -2  -5   5      603.28      587.43      8.92 o 
  -1  -5   5      244.86      230.07      4.70 o 
   0  -5   5     2401.19     2425.07     31.71 o 
   1  -5   5      492.17      514.18      8.08 o 
   2  -5   5      632.10      649.05     16.89 o 
   3  -5   5       15.36       18.26      2.73 o 
   4  -5   5      333.96      314.15      9.22 o 
   5  -5   5      204.62      199.27      6.02 o 
   6  -5   5     1209.62     1189.54     19.82 o 
   7  -5   5      178.94      186.36      6.64 o 
   8  -5   5       16.62       19.11      5.65 o 
   9  -5   5       64.03       59.04      7.91 o 
  10  -5   5       59.71       56.87      8.24 o 
  11  -5   5      232.92      254.64     12.06 o 
  12  -5   5       94.57       89.01     10.99 o 
  13  -5   5       49.38       78.52     15.87 o 
 -14  -4   5       44.78       18.48     13.06 o 
 -13  -4   5      147.05       93.47     14.80 o 
 -12  -4   5      167.11      167.43     10.21 o 
 -11  -4   5      550.64      527.38     11.98 o 
 -10  -4   5      194.46      188.48     10.73 o 
  -9  -4   5      412.47      380.53     27.88 o 
  -8  -4   5      175.89      166.18      8.04 o 
  -7  -4   5      278.67      268.33      5.38 o 
  -6  -4   5     1083.17     1110.50     18.09 o 
  -5  -4   5       21.11       15.79      1.86 o 
  -4  -4   5      781.08      802.62      8.64 o 
  -3  -4   5      444.40      416.94      5.43 o 
  -2  -4   5      806.08      797.18     10.37 o 
  -1  -4   5     2147.87     2079.76     29.48 o 
   0  -4   5       43.71       41.55      2.23 o 
   1  -4   5     2537.09     2667.75     51.56 o 
   2  -4   5      541.23      549.58      9.40 o 
   3  -4   5      703.58      734.77     13.62 o 
   4  -4   5     1661.91     1644.27     25.23 o 
   5  -4   5      506.32      492.67     11.83 o 
   6  -4   5      467.72      454.92     21.88 o 
   7  -4   5      721.47      661.62     20.88 o 
   8  -4   5      105.36       93.53      5.27 o 
   9  -4   5       22.27       28.21      7.16 o 
  10  -4   5      539.98      568.79     22.40 o 
  11  -4   5       64.33       57.15      9.89 o 
  12  -4   5      255.82      225.50     17.61 o 
  13  -4   5       11.06        2.37     12.19 o 
  14  -4   5      130.34      116.31     19.11 o 
 -14  -3   5        6.36       54.38     14.37 o 
 -13  -3   5      228.48      238.25     11.69 o 
 -12  -3   5       34.58       11.98      5.99 o 
 -11  -3   5      145.38      132.18      8.57 o 
 -10  -3   5      320.09      319.42     10.96 o 
  -9  -3   5      111.89      118.90      4.64 o 
  -8  -3   5      850.29      839.49     14.39 o 
  -7  -3   5      406.69      373.31      5.96 o 
  -6  -3   5      280.51      263.52      4.67 o 
  -5  -3   5      821.52      821.59      9.54 o 
  -4  -3   5     1478.70     1426.37     58.21 o 
  -3  -3   5     1413.55     1479.78     20.02 o 
  -2  -3   5      336.41      295.58      7.59 o 
  -1  -3   5      598.80      592.95     13.44 o 
   0  -3   5     1399.39     1367.13     16.03 o 
   1  -3   5     1371.27     1461.07     59.92 o 
   2  -3   5      150.26      149.46      4.30 o 
   3  -3   5     5499.07     5533.64     72.53 o 
   4  -3   5     1453.77     1467.76     45.37 o 
   5  -3   5      171.87      198.36      4.37 o 
   6  -3   5      859.67      865.33     14.69 o 
   7  -3   5      520.21      517.80     10.24 o 
   8  -3   5     1582.68     1581.69     44.80 o 
   9  -3   5       20.85       12.17      5.37 o 
  10  -3   5      423.29      427.42     12.36 o 
  11  -3   5       12.01       10.54      6.10 o 
  12  -3   5       12.41       15.64      7.10 o 
  13  -3   5       14.31       13.76      7.76 o 
  14  -3   5       63.76       51.96     13.06 o 
 -16  -2   5        7.34       10.89     15.24 o 
 -14  -2   5      217.78      200.65     34.01 o 
 -13  -2   5       48.25       31.08      5.73 o 
 -12  -2   5      252.66      258.89     10.62 o 
 -11  -2   5      264.55      257.35      9.85 o 
 -10  -2   5       65.26       56.12      4.03 o 
  -9  -2   5      596.95      592.74      9.10 o 
  -8  -2   5      316.53      313.53      4.99 o 
  -7  -2   5      194.96      160.90      4.74 o 
  -6  -2   5      416.25      401.58     12.08 o 
  -5  -2   5      636.44      638.31      7.54 o 
  -4  -2   5      829.49      803.93     22.67 o 
  -3  -2   5     1347.95     1339.48     16.68 o 
  -2  -2   5     2876.45     2758.78     28.77 o 
  -1  -2   5     1142.31     1135.31     15.92 o 
   0  -2   5      342.51      357.36      6.10 o 
   1  -2   5     1359.95     1404.78     36.36 o 
   2  -2   5      618.14      559.88      9.88 o 
   3  -2   5      573.00      563.46     13.08 o 
   4  -2   5     1727.71     1578.16     72.23 o 
   5  -2   5      585.16      603.24     23.19 o 
   6  -2   5      182.46      182.79      8.48 o 
   7  -2   5      580.70      549.36      7.88 o 
   8  -2   5       84.29       90.37      4.10 o 
   9  -2   5      323.18      316.94      6.94 o 
  10  -2   5       71.39       56.05      5.65 o 
  11  -2   5       31.71       35.81      5.54 o 
  12  -2   5        4.73        1.07      5.27 o 
  13  -2   5      175.27      160.10     14.72 o 
  14  -2   5      366.08      381.38     21.53 o 
 -16  -1   5      199.95      203.29     20.46 o 
 -14  -1   5        1.61       -2.98      5.48 o 
 -13  -1   5      179.30      174.75      8.22 o 
 -12  -1   5      362.74      378.97     12.24 o 
 -11  -1   5      256.59      253.64     11.17 o 
 -10  -1   5      371.74      359.03      9.39 o 
  -9  -1   5      492.53      475.43     11.16 o 
  -8  -1   5      255.29      251.58      5.74 o 
  -7  -1   5      254.12      245.59      5.37 o 
  -6  -1   5      320.06      344.98      5.24 o 
  -5  -1   5     1581.88     1637.19     24.77 o 
  -4  -1   5      694.79      700.53     10.31 o 
  -3  -1   5      215.40      214.97     12.68 o 
  -2  -1   5      666.57      621.05      7.69 o 
  -1  -1   5      175.34      190.36     11.95 o 
   0  -1   5      683.86      701.27     21.37 o 
   1  -1   5      130.26      148.33      3.89 o 
   2  -1   5       26.03       27.35      1.84 o 
   3  -1   5     2821.65     2639.18    117.05 o 
   4  -1   5      499.12      477.96     24.33 o 
   5  -1   5     1782.80     1736.94     43.13 o 
   6  -1   5      195.66      205.59     15.97 o 
   7  -1   5      531.71      464.02     27.53 o 
   8  -1   5      165.00      167.91      6.66 o 
   9  -1   5       38.36       36.15      3.94 o 
  10  -1   5       20.55       17.67      3.74 o 
  11  -1   5      351.58      347.29     10.94 o 
  12  -1   5       25.17       19.85      4.87 o 
  13  -1   5      494.94      488.54     22.06 o 
  14  -1   5      115.50       93.08     16.93 o 
 -16   0   5       68.56       80.21     15.43 o 
 -15   0   5      135.47      121.13     35.66 o 
 -14   0   5        3.30       -2.03      7.11 o 
 -13   0   5        6.75       -4.36      4.36 o 
 -12   0   5       23.04       21.87     11.83 o 
 -11   0   5       54.71       49.83      4.30 o 
 -10   0   5       64.06       65.80      4.31 o 
  -9   0   5      147.72      153.43      4.15 o 
  -8   0   5      351.61      315.39      9.13 o 
  -7   0   5      107.35      126.56      3.34 o 
  -6   0   5     2864.27     2656.14     43.70 o 
  -5   0   5      402.41      418.74      7.66 o 
  -4   0   5      586.40      516.52      9.57 o 
  -3   0   5     1855.65     1826.32     32.23 o 
  -2   0   5     2176.11     2214.88     80.51 o 
  -1   0   5     1853.15     1584.85    107.21 o 
   0   0   5     1646.91     1651.41     78.14 o 
   1   0   5     1161.17     1060.22     37.24 o 
   2   0   5     1250.21     1290.90     65.76 o 
   3   0   5      975.64     1057.08     37.64 o 
   4   0   5       25.27       13.63      3.33 o 
   5   0   5        8.26       18.68      1.80 o 
   6   0   5     1221.95     1250.30     35.81 o 
   7   0   5       41.82       50.13      3.11 o 
   8   0   5      162.30      151.89      4.60 o 
   9   0   5      428.70      430.12     16.03 o 
  10   0   5      267.28      243.31     15.47 o 
  11   0   5      170.77      205.90     12.41 o 
  12   0   5       86.76       83.27      6.01 o 
  13   0   5       43.47       21.56      8.04 o 
  14   0   5        9.72        2.30     13.89 o 
 -16   1   5      189.74      199.42     19.11 o 
 -15   1   5       46.07       45.10     10.06 o 
 -14   1   5        1.63       10.83      9.64 o 
 -13   1   5      211.58      221.23      8.98 o 
 -12   1   5      325.44      332.69     24.04 o 
 -11   1   5      248.22      249.99      7.81 o 
 -10   1   5      330.46      299.89      9.96 o 
  -9   1   5      507.96      480.75      8.47 o 
  -8   1   5      272.11      262.31      5.55 o 
  -7   1   5      264.10      261.27      4.70 o 
  -6   1   5      337.09      354.52      8.22 o 
  -5   1   5     1587.08     1640.53     25.01 o 
  -4   1   5      668.21      687.34     11.17 o 
  -3   1   5      280.50      298.12      4.70 o 
  -2   1   5      621.05      598.80     10.10 o 
  -1   1   5      165.37      203.85      3.47 o 
   0   1   5      828.27      888.43     40.34 o 
   1   1   5      103.40      127.41      3.61 o 
   2   1   5       33.07       31.49      2.61 o 
   3   1   5     2815.68     2743.43    120.47 o 
   4   1   5      467.21      493.18     16.01 o 
   5   1   5     1614.72     1535.97     55.37 o 
   6   1   5      241.98      256.93     15.09 o 
   7   1   5      500.86      466.75      9.06 o 
   8   1   5      221.18      219.87     10.33 o 
   9   1   5       29.97       29.37      3.70 o 
  10   1   5       14.06       13.56      3.62 o 
  11   1   5      334.84      310.51     14.28 o 
  12   1   5       21.62       38.06      9.77 o 
  13   1   5      490.25      551.39     16.83 o 
  14   1   5      129.87      158.93     14.80 o 
  15   1   5       62.72       27.38     13.26 o 
 -16   2   5        8.16       33.24     14.80 o 
 -15   2   5       36.10       43.17      9.00 o 
 -14   2   5      180.81      169.90      8.27 o 
 -13   2   5       47.00       48.39      5.74 o 
 -12   2   5      213.13      200.79     11.93 o 
 -11   2   5      322.66      303.15     16.15 o 
 -10   2   5       67.16       72.30      6.53 o 
  -9   2   5      697.98      699.41     11.28 o 
  -8   2   5      284.83      271.28      9.61 o 
  -7   2   5      198.36      165.73      3.80 o 
  -6   2   5      335.78      332.84      7.16 o 
  -5   2   5      641.19      643.75     10.87 o 
  -4   2   5      864.45      912.98     13.09 o 
  -3   2   5     1434.95     1468.18     22.34 o 
  -2   2   5     2969.93     3069.97     39.19 o 
  -1   2   5     1133.76     1184.06     18.04 o 
   0   2   5      338.21      351.29     25.66 o 
   1   2   5     1385.41     1465.02     62.79 o 
   2   2   5      649.72      619.88     16.22 o 
   3   2   5      551.22      557.07     13.72 o 
   4   2   5     1949.12     2030.99     59.28 o 
   5   2   5      535.58      533.03     16.82 o 
   6   2   5      188.07      173.86      5.65 o 
   7   2   5      568.75      543.06     21.13 o 
   8   2   5       83.77       90.42      4.63 o 
   9   2   5      296.84      293.77     12.41 o 
  10   2   5       64.36       55.60      4.85 o 
  11   2   5       23.12       22.85      4.72 o 
  12   2   5        5.25        3.62      5.22 o 
  13   2   5      172.66      176.10     11.36 o 
  14   2   5      382.01      443.60     23.95 o 
 -15   3   5      169.68      167.48     21.63 o 
 -14   3   5        6.24       15.44      6.09 o 
 -13   3   5      235.19      254.52     17.05 o 
 -12   3   5       44.61       37.61      7.75 o 
 -11   3   5      149.11      160.84      5.57 o 
 -10   3   5      342.97      339.29     12.94 o 
  -9   3   5      105.37      101.64      7.12 o 
  -8   3   5      748.37      710.55      9.77 o 
  -7   3   5      454.86      438.27      8.34 o 
  -6   3   5      303.06      304.79      5.12 o 
  -5   3   5      861.43      863.63     20.84 o 
  -4   3   5     1458.58     1562.62     31.53 o 
  -3   3   5     1339.38     1487.47     22.77 o 
  -2   3   5      323.75      308.04      4.45 o 
  -1   3   5      590.95      615.37     12.62 o 
   0   3   5     1493.39     1585.46     18.53 o 
   1   3   5     1244.88     1339.39     25.22 o 
   2   3   5      112.67      118.00      3.17 o 
   3   3   5     5391.12     5491.41    218.51 o 
   4   3   5     1464.81     1641.14     25.37 o 
   5   3   5      152.21      165.63      4.16 o 
   6   3   5      878.01      895.94     59.16 o 
   7   3   5      523.91      493.60     12.71 o 
   8   3   5     1599.64     1503.22     42.29 o 
   9   3   5       23.36       19.66      5.80 o 
  10   3   5      423.82      424.37      9.42 o 
  11   3   5       14.61        6.69      4.75 o 
  12   3   5       14.01        6.34      5.62 o 
  13   3   5        5.56       14.19      9.11 o 
  14   3   5       65.91       79.34     14.37 o 
 -14   4   5       28.08       36.96     13.06 o 
 -13   4   5      156.41      148.52      8.66 o 
 -12   4   5      173.43      180.01      7.12 o 
 -11   4   5      561.10      583.68     12.64 o 
 -10   4   5      198.44      199.70      6.00 o 
  -9   4   5      376.21      374.19      7.68 o 
  -8   4   5      206.00      206.68      6.52 o 
  -7   4   5      264.45      242.85      4.97 o 
  -6   4   5     1235.00     1298.67     18.00 o 
  -5   4   5       21.37       13.27      2.09 o 
  -4   4   5      819.88      871.75     12.27 o 
  -3   4   5      392.11      383.39     10.25 o 
  -2   4   5      754.17      821.51     30.65 o 
  -1   4   5     2215.79     2266.72     51.28 o 
   0   4   5       40.92       38.93      2.45 o 
   1   4   5     2687.00     2921.33     43.44 o 
   2   4   5      450.93      487.48      7.50 o 
   3   4   5      705.38      721.87     10.35 o 
   4   4   5     1593.99     1469.10     77.29 o 
   5   4   5      500.20      465.20      9.72 o 
   6   4   5      515.78      521.87     16.04 o 
   7   4   5      714.94      641.48     14.62 o 
   8   4   5      110.41      119.10      7.76 o 
   9   4   5        9.51        8.65      3.73 o 
  10   4   5      566.50      567.89     40.71 o 
  11   4   5       78.23       75.82     14.44 o 
  12   4   5      251.54      256.97     26.08 o 
  13   4   5        9.97        2.75      8.36 o 
 -14   5   5       60.46       50.85     15.00 o 
 -13   5   5       40.66       38.10      7.91 o 
 -12   5   5      247.64      233.69     43.28 o 
 -11   5   5      120.25      127.03      7.67 o 
 -10   5   5      426.10      423.58     10.18 o 
  -9   5   5       52.39       48.79      3.85 o 
  -8   5   5      127.34      131.98      4.04 o 
  -7   5   5     1446.18     1350.09     46.76 o 
  -6   5   5      388.06      363.52     11.39 o 
  -5   5   5     1033.43     1026.30     13.02 o 
  -4   5   5      569.64      597.11     11.05 o 
  -3   5   5      328.07      333.38      6.95 o 
  -2   5   5      656.42      612.18     44.10 o 
  -1   5   5      253.12      256.95      5.04 o 
   0   5   5     2422.73     2386.79    169.16 o 
   1   5   5      448.55      475.68      7.35 o 
   2   5   5      600.20      624.09     16.81 o 
   3   5   5       37.56       32.63      5.11 o 
   4   5   5      325.69      327.34      5.69 o 
   5   5   5      229.20      238.85      6.72 o 
   6   5   5     1175.42     1139.65     29.42 o 
   7   5   5      193.48      182.52     11.76 o 
   8   5   5       26.00       34.18      4.15 o 
   9   5   5       64.04       59.11      4.96 o 
  10   5   5       65.90       77.19      5.49 o 
  11   5   5      217.80      248.95     13.68 o 
  12   5   5       89.11       88.60     19.69 o 
  13   5   5       62.50       91.53     16.93 o 
 -13   6   5       53.81       83.70     14.56 o 
 -12   6   5       55.31       53.46     12.97 o 
 -11   6   5      148.61      148.13      8.56 o 
 -10   6   5        8.72       12.38      6.29 o 
  -9   6   5      187.27      182.02      7.62 o 
  -8   6   5       91.44       82.03      5.74 o 
  -7   6   5      550.20      575.79     15.13 o 
  -6   6   5      620.57      589.65     42.20 o 
  -5   6   5       64.77       67.18      3.73 o 
  -4   6   5      597.49      622.88      9.93 o 
  -3   6   5       18.14       18.64      5.52 o 
  -2   6   5       36.87       28.28      9.08 o 
  -1   6   5      527.83      561.03     16.96 o 
   0   6   5      383.03      385.13     10.00 o 
   1   6   5      245.08      254.90      7.20 o 
   2   6   5     1749.71     1723.72     23.43 o 
   3   6   5      307.88      314.94      7.63 o 
   4   6   5      795.44      830.69     25.17 o 
   5   6   5       16.67       11.43      4.22 o 
   6   6   5       13.85       13.61      4.28 o 
   7   6   5      529.76      534.52     30.14 o 
   8   6   5       46.19       54.52      6.03 o 
   9   6   5      582.70      547.94     38.39 o 
  10   6   5       55.26       55.38      7.36 o 
  11   6   5       96.95       65.46     13.45 o 
 -13   7   5       50.14       84.37     19.11 o 
 -12   7   5       75.10       84.76     16.11 o 
 -11   7   5       12.08        9.46      7.00 o 
 -10   7   5      227.59      226.45      9.57 o 
  -9   7   5      147.74      161.49      8.01 o 
  -8   7   5      370.28      379.31     10.31 o 
  -7   7   5       32.65       28.97      5.21 o 
  -6   7   5        7.06       19.17      6.65 o 
  -5   7   5      333.25      337.27     23.27 o 
  -4   7   5      416.58      462.71     13.06 o 
  -3   7   5      286.31      317.85      9.83 o 
  -2   7   5      272.29      289.45      6.74 o 
  -1   7   5      351.47      380.27      7.48 o 
   0   7   5      703.93      706.40     20.01 o 
   1   7   5      445.26      425.24      9.39 o 
   2   7   5       93.07       91.78      5.37 o 
   3   7   5      460.04      497.72     27.98 o 
   4   7   5       40.56       30.32     13.62 o 
   5   7   5      165.44      175.20      7.15 o 
   6   7   5      406.39      385.11     32.39 o 
   7   7   5      135.61      134.77      9.24 o 
   8   7   5       26.16       24.95      5.94 o 
   9   7   5        9.53       15.67      6.94 o 
  10   7   5       44.97       30.87     12.39 o 
  11   7   5       87.80       76.34     14.80 o 
 -12   8   5       41.88       16.55     12.82 o 
 -10   8   5      112.09       94.58     16.93 o 
  -9   8   5      128.38      120.44     11.40 o 
  -8   8   5      122.84      120.08     11.20 o 
  -7   8   5      177.03      177.22     13.69 o 
  -6   8   5      322.63      326.50     12.00 o 
  -5   8   5       31.71       10.88     10.79 o 
  -4   8   5      346.58      361.52     12.23 o 
  -3   8   5       34.92       21.37      4.84 o 
  -2   8   5      148.18      138.83     10.38 o 
  -1   8   5      281.63      280.46     10.65 o 
   0   8   5      156.95      166.14     11.08 o 
   1   8   5      124.93      129.77      6.60 o 
   2   8   5      571.03      581.14     19.20 o 
   3   8   5      429.41      411.00     28.18 o 
   4   8   5      278.98      295.55     22.86 o 
   5   8   5       84.95       75.79      9.61 o 
   6   8   5       61.97       65.02      8.66 o 
   7   8   5      192.21      224.05     11.30 o 
   8   8   5       41.55       42.10      7.32 o 
   9   8   5      351.92      359.02     28.81 o 
  10   8   5       87.09       70.93     17.17 o 
  11   8   5       36.65       20.85     13.26 o 
  -9   9   5       22.07       29.80     16.55 o 
  -8   9   5       70.50       72.78     18.05 o 
  -7   9   5      152.54      167.20     12.14 o 
  -6   9   5      118.82       98.84     11.36 o 
  -5   9   5      227.18      222.26     20.63 o 
  -4   9   5      199.02      192.53     20.97 o 
  -3   9   5        5.77       -5.04      5.04 o 
  -2   9   5       39.16       50.22      8.21 o 
  -1   9   5      398.01      413.91     24.14 o 
   0   9   5      682.04      687.77     25.21 o 
   1   9   5      121.23      106.85      9.49 o 
   2   9   5       30.06       19.52      6.73 o 
   3   9   5        4.20        6.32      6.89 o 
   4   9   5       12.56        4.09      8.37 o 
   5   9   5       40.28       34.71     10.47 o 
   6   9   5       84.97       84.27     11.13 o 
   7   9   5        9.24        9.75     19.67 o 
   8   9   5       24.87       41.03     10.45 o 
   9   9   5       68.14       69.57     15.43 o 
  10   9   5       61.60       62.41     14.37 o 
  -5  10   5       15.58       -4.79      7.39 o 
  -4  10   5       35.05       29.09      8.68 o 
  -3  10   5       26.07       32.52     13.16 o 
  -2  10   5       13.42        4.37      9.12 o 
  -1  10   5      243.55      266.57     12.78 o 
   0  10   5       44.85       50.65      9.74 o 
   1  10   5       45.94       41.98      8.12 o 
   2  10   5        5.52       45.05      9.62 o 
   3  10   5       25.69       13.50      8.23 o 
   4  10   5      197.84      214.42     17.42 o 
   5  10   5      160.05      119.79     15.24 o 
   6  10   5      319.67      277.89     20.66 o 
   7  10   5      107.19      127.63     20.46 o 
  -5  11   5       39.60       46.78     13.93 o 
  -4  11   5      123.69      107.21     17.61 o 
  -3  11   5      138.75      119.79     16.11 o 
  -2  11   5        0.66       -9.77      9.77 o 
  -1  11   5      108.79       65.65     16.74 o 
   0  11   5       71.93       83.26     15.24 o 
   1  11   5      102.46       94.15     15.63 o 
   2  11   5       96.27       97.63     18.48 o 
   3  11   5        3.39        7.21     12.63 o 
   4  11   5       42.10       38.27     14.37 o 
   5  11   5       15.96      -11.08     11.08 o 
   0 -12   6      108.14      133.34     20.46 o 
  -4 -11   6       94.77      105.66     16.30 o 
  -3 -11   6       24.34       10.83     14.49 o 
  -2 -11   6       23.22       30.07      9.30 o 
  -1 -11   6       72.61       64.73      8.06 o 
   0 -11   6       23.62       24.17      7.32 o 
   1 -11   6       57.14       58.47     20.22 o 
   2 -11   6       17.13       18.15      8.88 o 
   3 -11   6        7.76        2.66     15.34 o 
   4 -11   6        9.01       24.82     15.63 o 
  -7 -10   6       43.99       49.24     13.81 o 
  -6 -10   6       68.87       53.26      9.67 o 
  -5 -10   6        9.21       29.56     11.27 o 
  -4 -10   6      264.77      270.93     17.42 o 
  -3 -10   6      135.19      152.76     10.30 o 
  -2 -10   6      325.02      334.35     11.36 o 
  -1 -10   6      186.81      190.29     10.90 o 
   0 -10   6       18.33       23.80      5.88 o 
   1 -10   6       46.21       47.78      7.49 o 
   2 -10   6       12.53       14.60     13.59 o 
   3 -10   6      263.96      259.10     20.13 o 
   4 -10   6       13.57       22.80      9.36 o 
   5 -10   6       48.51       62.00     10.08 o 
   6 -10   6        6.67        6.85      8.28 o 
   7 -10   6        4.79        8.90     13.45 o 
 -10  -9   6       16.97       11.30      9.56 o 
  -9  -9   6       11.44        9.19      8.06 o 
  -8  -9   6      153.21      152.64     15.87 o 
  -7  -9   6       31.48       33.43      8.05 o 
  -6  -9   6      102.70       97.56      9.98 o 
  -5  -9   6       35.06       21.60      8.79 o 
  -4  -9   6      121.54      118.29     13.45 o 
  -2  -9   6       36.47       34.62      5.67 o 
  -1  -9   6      198.87      200.12      7.78 o 
   0  -9   6       11.52        8.38      4.75 o 
   1  -9   6       31.14       32.68      5.46 o 
   2  -9   6       97.00      110.98      9.67 o 
   3  -9   6      141.20      133.04     13.06 o 
   4  -9   6       57.94       75.85      8.99 o 
   5  -9   6       97.61       91.14      8.97 o 
   6  -9   6      137.44      153.77     11.13 o 
   7  -9   6       55.48       65.49     13.26 o 
   8  -9   6       60.40       37.40     13.91 o 
   9  -9   6      175.48      220.47     18.67 o 
 -12  -8   6       34.78       23.95     15.00 o 
 -11  -8   6       47.99       82.00     14.37 o 
 -10  -8   6       63.18       74.60     13.69 o 
  -9  -8   6       18.63       15.18      7.30 o 
  -8  -8   6      190.52      200.68     19.88 o 
  -7  -8   6      300.30      324.92     26.32 o 
  -6  -8   6        5.50       -1.02      5.69 o 
  -5  -8   6      553.07      548.72     11.95 o 
  -4  -8   6       34.67       27.39      4.84 o 
  -3  -8   6       46.06       40.42     12.24 o 
  -2  -8   6      138.97      122.86      5.98 o 
  -1  -8   6      324.23      309.30      8.67 o 
   0  -8   6      117.12      113.09      6.25 o 
   1  -8   6      581.66      597.32     12.24 o 
   2  -8   6      608.83      619.84     12.69 o 
   3  -8   6      440.56      431.94     21.41 o 
   4  -8   6       44.88       43.02      7.19 o 
   5  -8   6       87.93       89.06      8.20 o 
   6  -8   6      100.59       91.02     14.34 o 
   7  -8   6       52.77       38.49      8.90 o 
   8  -8   6       69.93       66.03      8.69 o 
   9  -8   6       85.98       93.83     11.97 o 
  10  -8   6      173.16      182.01     19.59 o 
 -12  -7   6       45.21       54.38     14.80 o 
 -11  -7   6      155.40      153.51     14.80 o 
 -10  -7   6       13.28       28.69     11.95 o 
  -9  -7   6      227.19      227.16     10.38 o 
  -8  -7   6       49.12       66.40      7.63 o 
  -7  -7   6      303.48      322.87     11.13 o 
  -6  -7   6      117.62      120.45      6.17 o 
  -5  -7   6      151.71      146.90      6.20 o 
  -4  -7   6      610.77      582.03     36.18 o 
  -3  -7   6      230.26      216.00      6.18 o 
  -2  -7   6        8.90        3.23      3.48 o 
  -1  -7   6      764.63      778.69     16.71 o 
   0  -7   6      112.17      113.51      5.56 o 
   1  -7   6       43.77       37.53      4.38 o 
   2  -7   6        6.22        1.74      3.60 o 
   3  -7   6       93.00      108.92     10.09 o 
   4  -7   6      510.40      492.16     13.51 o 
   5  -7   6      481.31      499.48     13.98 o 
   6  -7   6      411.64      445.97     18.05 o 
   7  -7   6       42.91       54.50      7.15 o 
   8  -7   6      172.52      156.61      9.14 o 
   9  -7   6        6.16       10.49      8.61 o 
  10  -7   6       93.24       99.81     15.43 o 
  11  -7   6       82.42      101.98     16.93 o 
 -12  -6   6      114.59      109.19     15.00 o 
 -11  -6   6      135.84      164.20     15.43 o 
 -10  -6   6        5.04       10.89      9.10 o 
  -9  -6   6      252.07      257.93     10.40 o 
  -8  -6   6       74.01       74.22      6.99 o 
  -7  -6   6      696.19      720.46     34.16 o 
  -6  -6   6      163.96      176.13      7.99 o 
  -5  -6   6     1713.87     1659.40     52.77 o 
  -4  -6   6      661.18      631.41     10.21 o 
  -3  -6   6      137.52      140.52      5.17 o 
  -2  -6   6      579.54      596.46     11.12 o 
  -1  -6   6      696.85      659.55     33.07 o 
   0  -6   6      527.88      537.96     10.37 o 
   1  -6   6      991.49      935.85     15.98 o 
   2  -6   6     1859.50     1921.91     30.16 o 
   3  -6   6     1097.73     1074.87     18.06 o 
   4  -6   6       35.07       32.83      5.45 o 
   5  -6   6      127.03      122.22      7.38 o 
   6  -6   6      475.50      486.27     12.98 o 
   7  -6   6        8.93        5.36      5.38 o 
   8  -6   6      512.06      529.78     14.64 o 
   9  -6   6       58.21       43.93     10.45 o 
  10  -6   6      112.42      119.40     14.56 o 
  11  -6   6      118.94      103.97     15.24 o 
  12  -6   6        2.15       -6.72     11.95 o 
 -12  -5   6       37.05       24.99     18.14 o 
 -11  -5   6       43.51       27.94     10.98 o 
 -10  -5   6        7.94        4.79      5.46 o 
  -9  -5   6      424.49      395.71     11.74 o 
  -8  -5   6      326.43      318.96      8.99 o 
  -7  -5   6       61.98       56.21      8.01 o 
  -6  -5   6      184.54      171.84      5.73 o 
  -5  -5   6       21.15       17.49      3.42 o 
  -4  -5   6       48.79       50.80      2.54 o 
  -3  -5   6      756.85      758.09      9.89 o 
  -2  -5   6       16.22       16.05      2.47 o 
  -1  -5   6      722.16      705.85     10.50 o 
   0  -5   6      139.27      158.57      5.72 o 
   1  -5   6       77.34       76.28      4.12 o 
   2  -5   6     1005.49     1006.26     22.35 o 
   3  -5   6       87.43       92.34      4.10 o 
   4  -5   6     2614.24     2515.40     38.50 o 
   5  -5   6      903.20      907.12     23.15 o 
   6  -5   6      133.38      146.76      5.90 o 
   7  -5   6      268.31      272.11      7.72 o 
   8  -5   6      249.68      255.98     10.28 o 
   9  -5   6      609.08      632.65     16.75 o 
  10  -5   6       25.09       42.96     11.10 o 
  11  -5   6      153.77      144.17     15.24 o 
  12  -5   6       33.86       34.40     20.66 o 
  13  -5   6       83.78       47.85     16.74 o 
 -14  -4   6        2.59       26.32     13.26 o 
 -13  -4   6      106.62       75.57      9.18 o 
 -12  -4   6      243.71      249.03     11.89 o 
 -11  -4   6       32.91       23.83      7.31 o 
 -10  -4   6      329.27      298.76     11.40 o 
  -9  -4   6       25.80       23.38      3.32 o 
  -8  -4   6     1016.47      997.49     12.04 o 
  -7  -4   6      469.63      444.86      6.30 o 
  -6  -4   6       56.85       55.93      2.26 o 
  -5  -4   6       67.63       70.04      3.08 o 
  -4  -4   6     1332.47     1266.56     42.32 o 
  -3  -4   6     1690.27     1697.38     24.86 o 
  -2  -4   6     4058.48     4016.79     49.71 o 
  -1  -4   6       82.84      102.74      7.10 o 
   0  -4   6     1377.08     1404.23     18.89 o 
   1  -4   6       60.53       69.73      2.84 o 
   2  -4   6      162.11      166.00      5.02 o 
   3  -4   6     1353.29     1334.03     28.90 o 
   4  -4   6      157.49      156.21      4.90 o 
   5  -4   6      422.15      436.81     21.51 o 
   6  -4   6      349.01      330.78     11.88 o 
   7  -4   6      461.86      457.97     17.19 o 
   8  -4   6      819.93      833.77     15.70 o 
   9  -4   6      104.74      106.80      8.06 o 
  10  -4   6      353.98      336.76     16.76 o 
  11  -4   6      245.26      260.09     13.69 o 
  12  -4   6       37.61       43.43      9.36 o 
  13  -4   6       76.88      104.55     17.80 o 
  14  -4   6       68.22       80.89     19.35 o 
 -14  -3   6       51.39       61.35     14.80 o 
 -13  -3   6      250.85      249.53     12.12 o 
 -12  -3   6      191.20      178.93      9.97 o 
 -11  -3   6      240.80      256.56      6.81 o 
 -10  -3   6      542.93      544.68     16.89 o 
  -9  -3   6       71.10       67.68      3.73 o 
  -8  -3   6      405.65      367.15      7.93 o 
  -7  -3   6      289.08      294.46      9.16 o 
  -6  -3   6     2269.66     2208.39     28.89 o 
  -5  -3   6       15.64       14.30      1.59 o 
  -4  -3   6     1789.33     1667.94     27.06 o 
  -3  -3   6      281.83      289.15     11.96 o 
  -2  -3   6      452.63      469.67     12.33 o 
  -1  -3   6     1418.06     1440.58     17.02 o 
   0  -3   6     1579.22     1496.68    119.46 o 
   1  -3   6     3550.78     3440.09     95.96 o 
   2  -3   6      403.68      377.77      9.93 o 
   3  -3   6      333.09      340.98      5.59 o 
   4  -3   6      355.64      344.35      5.21 o 
   5  -3   6      731.63      735.44     20.97 o 
   6  -3   6       24.96       23.56      3.48 o 
   7  -3   6     1308.52     1327.30     21.66 o 
   8  -3   6      103.26      100.26      6.96 o 
   9  -3   6      162.75      170.62      8.24 o 
  10  -3   6       86.01       85.93      7.64 o 
  11  -3   6       93.00       81.36      7.84 o 
  12  -3   6      201.71      194.30     12.29 o 
  13  -3   6       19.95       10.69     11.76 o 
  14  -3   6       25.53       15.43     12.39 o 
 -14  -2   6       78.91       66.67      7.74 o 
 -13  -2   6       57.18       54.09      7.96 o 
 -12  -2   6      402.60      417.96     13.27 o 
 -11  -2   6      156.45      148.23      6.22 o 
 -10  -2   6      773.58      794.33     11.36 o 
  -9  -2   6      457.72      464.04     10.50 o 
  -8  -2   6      384.05      397.54      8.58 o 
  -7  -2   6      104.40       88.83      3.50 o 
  -6  -2   6       62.31       62.50      2.86 o 
  -5  -2   6     1984.06     1903.19     36.69 o 
  -4  -2   6      500.07      541.31      6.55 o 
  -3  -2   6       57.32       54.76      1.65 o 
  -2  -2   6     1647.80     1721.51     20.07 o 
  -1  -2   6      904.87      980.24     38.28 o 
   0  -2   6     2794.52     2653.64     44.54 o 
   1  -2   6     1124.92     1057.86     36.27 o 
   2  -2   6      188.17      172.20      4.43 o 
   3  -2   6      722.68      758.50     16.56 o 
   4  -2   6      608.49      556.00     14.18 o 
   5  -2   6      748.77      744.55     31.06 o 
   6  -2   6      629.58      597.81     12.71 o 
   7  -2   6      544.79      538.10     17.66 o 
   8  -2   6      253.35      248.57      6.21 o 
   9  -2   6      223.11      203.27     18.82 o 
  10  -2   6      129.84      139.58     19.01 o 
  11  -2   6      388.48      360.71     23.12 o 
  12  -2   6       80.42       75.33      8.37 o 
  13  -2   6      261.11      304.47     40.98 o 
  14  -2   6       17.67       14.37     11.76 o 
 -16  -1   6       50.52       59.17     15.43 o 
 -15  -1   6       64.92       50.02     12.19 o 
 -14  -1   6       30.17       38.56      7.13 o 
 -13  -1   6      226.12      219.39      9.02 o 
 -12  -1   6      273.39      276.33      9.09 o 
 -11  -1   6      523.32      495.05     11.07 o 
 -10  -1   6       80.72       73.72      4.49 o 
  -9  -1   6      696.98      649.92     10.50 o 
  -8  -1   6       14.85       18.43      2.50 o 
  -7  -1   6      620.27      610.12      9.50 o 
  -6  -1   6     1421.28     1509.45     18.08 o 
  -5  -1   6     2157.06     2271.30     26.41 o 
  -4  -1   6     1654.46     1668.75     22.01 o 
  -3  -1   6     1201.06     1215.91     26.95 o 
  -2  -1   6     2104.20     2022.69     55.23 o 
  -1  -1   6     1461.37     1544.86     45.13 o 
   0  -1   6     3330.00     3225.78     83.24 o 
   1  -1   6      981.44      913.88     34.58 o 
   2  -1   6     1639.15     1560.29     82.01 o 
   3  -1   6        6.74        8.38      1.44 o 
   4  -1   6      383.88      320.12     15.22 o 
   5  -1   6      312.94      285.11     12.26 o 
   6  -1   6     1432.83     1424.11     40.14 o 
   7  -1   6       27.54       23.73      4.29 o 
   8  -1   6       94.40      105.68      7.43 o 
   9  -1   6      176.66      186.61     18.14 o 
  10  -1   6       71.61       72.68      4.65 o 
  11  -1   6      101.64       96.20      5.68 o 
  12  -1   6       93.41       89.83      7.44 o 
  13  -1   6      118.91      116.13      8.98 o 
  14  -1   6      319.08      323.57     20.22 o 
 -16   0   6       10.04       25.88     14.80 o 
 -15   0   6       39.17       48.48     13.93 o 
 -14   0   6       46.27       44.81      7.54 o 
 -13   0   6      928.69      975.00     23.17 o 
 -12   0   6       11.06       10.77      4.94 o 
 -11   0   6      129.65      131.48      6.52 o 
 -10   0   6      157.50      148.79      5.92 o 
  -9   0   6     1416.56     1382.98     19.63 o 
  -8   0   6      811.85      795.43     16.19 o 
  -7   0   6     1390.51     1374.05     31.33 o 
  -6   0   6      863.86      922.93     18.48 o 
  -5   0   6     4044.89     3998.98     51.23 o 
  -4   0   6     2679.46     2745.50    198.84 o 
  -3   0   6      720.76      821.30     14.13 o 
  -2   0   6        3.27        7.24      2.03 o 
  -1   0   6      618.70      610.20     15.77 o 
   0   0   6      298.44      285.14     12.28 o 
   1   0   6     3014.07     2832.76    162.27 o 
   2   0   6      159.55      131.67      3.63 o 
   3   0   6      644.18      582.18     14.41 o 
   4   0   6     1510.47     1436.51     69.67 o 
   5   0   6        3.01       15.85      2.91 o 
   6   0   6       48.34       48.09      3.92 o 
   7   0   6       48.39       48.52      4.15 o 
   8   0   6      892.30      905.77     31.10 o 
   9   0   6      221.21      214.66      8.00 o 
  10   0   6       66.16       65.82      4.79 o 
  11   0   6       40.57       42.00      4.91 o 
  12   0   6        6.48        3.44      4.48 o 
  13   0   6      132.20      147.35      9.77 o 
  14   0   6      101.43      123.71     16.93 o 
 -16   1   6       58.70       45.86     14.13 o 
 -15   1   6       67.48       79.61      9.67 o 
 -14   1   6       26.05       34.56      6.81 o 
 -13   1   6      212.55      213.56     11.21 o 
 -12   1   6      261.41      269.31      9.84 o 
 -11   1   6      546.18      533.45     10.16 o 
 -10   1   6       85.55       78.40      4.63 o 
  -9   1   6      684.08      633.53     18.60 o 
  -8   1   6       22.33       30.12      2.98 o 
  -7   1   6      628.07      635.23     11.42 o 
  -6   1   6     1443.22     1453.73     23.60 o 
  -5   1   6     2181.46     2386.69     31.09 o 
  -4   1   6     1696.63     1742.34     36.67 o 
  -3   1   6     1060.38     1080.07     16.64 o 
  -2   1   6     2054.67     2097.61     31.30 o 
  -1   1   6     1235.22     1388.26     50.11 o 
   0   1   6     3425.69     3508.61     63.25 o 
   1   1   6     1072.31     1040.75     66.20 o 
   2   1   6     1602.40     1573.51     72.16 o 
   3   1   6        8.72        6.67      1.40 o 
   4   1   6      405.04      329.42     28.18 o 
   5   1   6      291.60      286.94     16.32 o 
   6   1   6     1460.19     1532.83     24.13 o 
   7   1   6       50.68       37.62      9.91 o 
   8   1   6       94.72       93.11      4.87 o 
   9   1   6      160.78      161.85      9.30 o 
  10   1   6       90.17       89.84      8.08 o 
  11   1   6      110.96      126.72      6.64 o 
  12   1   6       84.88      113.39     12.94 o 
  13   1   6      116.57      101.04      7.81 o 
  14   1   6      295.90      363.77     21.29 o 
  15   1   6       57.39       70.68     17.42 o 
 -16   2   6       71.84       54.14     15.87 o 
 -15   2   6       79.55      100.73     32.08 o 
 -14   2   6       75.78       84.60      6.57 o 
 -13   2   6       41.15       38.94      6.37 o 
 -12   2   6      415.05      377.68     34.57 o 
 -11   2   6      174.52      175.32      9.79 o 
 -10   2   6      842.46      838.71     13.27 o 
  -9   2   6      435.09      436.97     12.12 o 
  -8   2   6      385.55      396.79      7.28 o 
  -7   2   6       79.30       66.23      3.03 o 
  -6   2   6       57.42       55.12      3.51 o 
  -5   2   6     1981.13     1944.60     29.65 o 
  -4   2   6      541.84      598.14     21.04 o 
  -3   2   6       57.38       58.00      2.37 o 
  -2   2   6     1509.12     1638.17     21.46 o 
  -1   2   6      914.81     1047.42     14.07 o 
   0   2   6     2915.04     2945.91     78.52 o 
   1   2   6     1063.65     1093.04     30.30 o 
   2   2   6      188.24      171.39      4.19 o 
   3   2   6      599.08      635.27     18.33 o 
   4   2   6      624.91      553.53     27.43 o 
   5   2   6      790.67      790.64     48.99 o 
   6   2   6      678.32      621.68     21.07 o 
   7   2   6      565.84      538.04     13.36 o 
   8   2   6      287.43      274.05     10.91 o 
   9   2   6      212.77      209.50      7.84 o 
  10   2   6      102.25      100.33      5.45 o 
  11   2   6      410.09      446.19      9.96 o 
  12   2   6       81.34       80.01      6.69 o 
  13   2   6      298.32      326.75     11.16 o 
  14   2   6       12.71      -10.69     11.08 o 
 -15   3   6        4.13       18.83      8.38 o 
 -14   3   6       61.68       63.29      9.15 o 
 -13   3   6      239.67      228.57      9.02 o 
 -12   3   6      198.17      205.59      7.60 o 
 -11   3   6      216.13      227.23      7.91 o 
 -10   3   6      534.67      530.85     13.14 o 
  -9   3   6       51.00       47.75      5.14 o 
  -8   3   6      431.40      426.32      8.57 o 
  -7   3   6      327.37      321.52      5.63 o 
  -6   3   6     2248.89     2231.92     29.56 o 
  -5   3   6       14.71       15.88      2.90 o 
  -4   3   6     1738.95     1761.96     23.48 o 
  -3   3   6      337.37      352.15      9.73 o 
  -2   3   6      478.96      520.53      6.84 o 
  -1   3   6     1269.48     1352.63     33.07 o 
   0   3   6     1562.28     1750.74     25.04 o 
   1   3   6     3521.18     3796.58     96.57 o 
   2   3   6      498.41      480.88     11.43 o 
   3   3   6      361.51      373.17     11.86 o 
   4   3   6      272.81      259.00      9.32 o 
   5   3   6      715.66      699.04     16.76 o 
   6   3   6       12.88       10.33      4.84 o 
   7   3   6     1314.97     1257.91    104.71 o 
   8   3   6      107.92      100.00     11.00 o 
   9   3   6      157.07      168.07     10.91 o 
  10   3   6       93.73       94.84      5.28 o 
  11   3   6      102.58      105.42      9.18 o 
  12   3   6      183.31      181.96      8.11 o 
  13   3   6       21.19       27.17      7.33 o 
  14   3   6       24.48       12.19     13.26 o 
 -14   4   6        2.99       -5.85      8.71 o 
 -13   4   6      140.70      141.13      7.25 o 
 -12   4   6      238.81      247.45      7.00 o 
 -11   4   6       39.35       25.54      6.19 o 
 -10   4   6      355.06      370.83      9.49 o 
  -9   4   6       29.78       26.14      4.02 o 
  -8   4   6     1080.60     1080.16     17.92 o 
  -7   4   6      395.90      391.06      6.52 o 
  -6   4   6       48.18       46.66      3.38 o 
  -5   4   6      100.62       91.31      9.99 o 
  -4   4   6     1335.63     1379.55     26.60 o 
  -3   4   6     1682.75     1690.39     92.91 o 
  -2   4   6     3969.08     3972.80    196.12 o 
  -1   4   6       79.97      107.30      3.54 o 
   0   4   6     1403.45     1533.65     20.79 o 
   1   4   6       68.75       74.59      2.95 o 
   2   4   6      144.35      150.63      4.20 o 
   3   4   6     1439.36     1433.91     35.74 o 
   4   4   6      151.49      146.85      6.52 o 
   5   4   6      429.85      444.93     15.36 o 
   6   4   6      312.78      294.32     15.75 o 
   7   4   6      424.97      411.84     19.89 o 
   8   4   6      874.92      863.42     40.01 o 
   9   4   6      108.16      109.90      5.73 o 
  10   4   6      395.11      398.31     10.61 o 
  11   4   6      217.31      224.61      9.95 o 
  12   4   6       39.80       21.72     14.03 o 
  13   4   6       65.80       68.26     13.26 o 
 -14   5   6      308.85      353.32     21.29 o 
 -13   5   6       67.49       73.74     16.74 o 
 -12   5   6       51.91       60.96     12.31 o 
 -11   5   6       60.16       67.43      5.45 o 
 -10   5   6        9.66       13.13      4.21 o 
  -9   5   6      405.31      386.56     18.07 o 
  -8   5   6      294.96      292.50      5.42 o 
  -7   5   6       85.92       86.52      3.58 o 
  -6   5   6      134.79      138.62      3.95 o 
  -5   5   6       24.03       22.55      3.11 o 
  -4   5   6       60.68       61.06     13.54 o 
  -3   5   6      778.03      839.44     14.06 o 
  -2   5   6       25.07       24.96      2.26 o 
  -1   5   6      706.06      714.89     15.75 o 
   0   5   6      127.14      143.19      4.00 o 
   1   5   6       64.56       69.10      2.97 o 
   2   5   6     1012.53     1075.76     25.33 o 
   3   5   6       78.76       83.80      5.03 o 
   4   5   6     2463.14     2342.21     91.54 o 
   5   5   6      936.97      923.46     22.53 o 
   6   5   6      152.14      163.36      6.68 o 
   7   5   6      274.51      264.20     16.60 o 
   8   5   6      242.98      216.35     13.58 o 
   9   5   6      564.23      586.11     12.76 o 
  10   5   6       32.12       35.11      5.54 o 
  11   5   6      145.38      142.26     13.60 o 
  12   5   6       51.32       53.70     13.06 o 
  13   5   6       79.59       64.78     16.74 o 
 -13   6   6       29.58       30.67     11.27 o 
 -12   6   6      120.08      133.23     26.10 o 
 -11   6   6      126.93      133.26      8.49 o 
 -10   6   6       13.84       10.11      5.29 o 
  -9   6   6      261.10      276.24     11.18 o 
  -8   6   6       69.39       60.72      6.00 o 
  -7   6   6      701.21      670.53     19.45 o 
  -6   6   6      150.36      153.50      7.44 o 
  -5   6   6     1879.54     1842.66     47.12 o 
  -4   6   6      612.34      640.33     18.04 o 
  -3   6   6      138.14      148.07      5.31 o 
  -2   6   6      552.87      627.66     10.07 o 
  -1   6   6      680.47      670.20     12.19 o 
   0   6   6      551.87      655.32     11.90 o 
   1   6   6     1013.82     1004.30     24.74 o 
   2   6   6     1893.41     1975.26     53.90 o 
   3   6   6     1067.47     1137.72     38.80 o 
   4   6   6       37.52       38.46      6.31 o 
   5   6   6       92.22       66.40      9.37 o 
   6   6   6      480.52      456.14     19.00 o 
   7   6   6        7.98        5.74      4.46 o 
   8   6   6      491.28      512.53     24.50 o 
   9   6   6       63.04       55.10      6.74 o 
  10   6   6      102.93      119.22     13.39 o 
  11   6   6      127.28      114.37     15.00 o 
  12   6   6        2.81       -9.77      9.77 o 
 -13   7   6       54.18       57.38     15.43 o 
 -12   7   6       54.82       44.12     15.24 o 
 -11   7   6      166.56      162.39     21.31 o 
 -10   7   6       11.13        4.90      6.13 o 
  -9   7   6      218.08      222.69     12.76 o 
  -8   7   6       42.36       52.95      6.47 o 
  -7   7   6      318.34      303.54     15.63 o 
  -6   7   6      102.43       99.38     33.72 o 
  -5   7   6      156.75      158.76      8.23 o 
  -4   7   6      659.78      685.75     19.65 o 
  -3   7   6      199.32      189.35      5.58 o 
  -2   7   6        8.57        6.37      3.92 o 
  -1   7   6      715.56      762.23     24.68 o 
   0   7   6      124.41      133.26      6.17 o 
   1   7   6       59.52       63.43      5.04 o 
   2   7   6        7.14        9.70      4.01 o 
   3   7   6       92.31       98.75      6.99 o 
   4   7   6      487.50      501.74     17.40 o 
   5   7   6      486.74      522.06     13.60 o 
   6   7   6      409.49      430.89     12.82 o 
   7   7   6       39.68       47.67      7.62 o 
   8   7   6      175.06      168.58      8.74 o 
   9   7   6        6.39        2.34      9.15 o 
  10   7   6      100.43      103.08     10.67 o 
  11   7   6       75.11      104.16     16.30 o 
 -10   8   6       72.16       66.76     13.69 o 
  -9   8   6       20.13       25.05      9.67 o 
  -8   8   6      212.59      207.74     24.24 o 
  -7   8   6      303.53      306.15     18.05 o 
  -6   8   6        7.11       11.19     16.42 o 
  -5   8   6      558.95      596.80     15.97 o 
  -4   8   6       40.21       45.51      8.04 o 
  -3   8   6       56.79       66.95      7.49 o 
  -2   8   6      143.05      121.39      9.00 o 
  -1   8   6      330.58      348.06     11.90 o 
   0   8   6       91.88       96.30     11.11 o 
   1   8   6      573.76      619.65     21.99 o 
   2   8   6      615.22      650.60     13.41 o 
   3   8   6      458.65      480.61     11.28 o 
   4   8   6       46.08       29.98      5.94 o 
   5   8   6      100.37      114.54      7.22 o 
   6   8   6      103.78      104.16      7.29 o 
   7   8   6       57.56       61.26      9.29 o 
   8   8   6       66.47       62.54     10.78 o 
   9   8   6       79.23       63.60      9.36 o 
  10   8   6      155.53      186.36     20.85 o 
  -9   9   6        8.80      -11.76     11.76 o 
  -7   9   6       36.79       40.45     13.06 o 
  -6   9   6      109.59       98.07     15.43 o 
  -5   9   6       33.52        5.33      7.19 o 
  -4   9   6      131.08      105.94      9.07 o 
  -3   9   6      134.19      120.58     13.45 o 
  -2   9   6       43.61       55.25      8.18 o 
  -1   9   6      182.95      167.57      9.41 o 
   0   9   6       12.76        8.53      6.78 o 
   1   9   6       29.66       24.61     11.95 o 
   2   9   6      116.60      127.43     11.20 o 
   3   9   6      149.26      150.48     10.54 o 
   4   9   6       54.16       29.91      9.71 o 
   5   9   6       86.15       86.49      7.77 o 
   6   9   6      119.90      121.89     10.45 o 
   7   9   6       60.68       49.42      8.88 o 
   8   9   6       63.72       38.96     21.96 o 
   9   9   6      186.47      182.83     21.96 o 
  -7  10   6       36.74       68.51     16.55 o 
  -6  10   6       62.99      105.23     15.87 o 
  -5  10   6        8.67        5.42     10.69 o 
  -4  10   6      264.62      263.31     12.89 o 
  -3  10   6      135.01      144.99     11.13 o 
  -2  10   6      320.90      303.11     13.22 o 
  -1  10   6      184.65      224.63     19.11 o 
   0  10   6       25.25       21.39     15.12 o 
   1  10   6       36.63       42.61     27.07 o 
   2  10   6       16.16       -0.62     10.86 o 
   3  10   6      252.89      265.27     18.92 o 
   4  10   6       15.29       14.13     11.51 o 
   5  10   6       43.09       -8.27      8.27 o 
   6  10   6       11.93       14.80     13.93 o 
   7  10   6        6.17      -11.27     11.27 o 
  -4  11   6      104.40      100.87     17.61 o 
  -3  11   6       18.09       18.92     13.06 o 
  -2  11   6       19.73       63.72     15.00 o 
  -1  11   6       87.95       61.54     14.56 o 
   0  11   6       23.89       44.61     14.13 o 
   1  11   6       62.79       69.13     16.30 o 
   2  11   6       10.68        6.10     13.45 o 
   3  11   6        8.82       10.45     13.69 o 
   4  11   6        4.62        4.16     14.80 o 
  -4 -11   7       32.15       17.76      9.49 o 
  -3 -11   7        8.60       17.61     15.24 o 
  -2 -11   7       31.91       22.65      9.36 o 
  -1 -11   7       30.14       20.00     11.64 o 
   0 -11   7       89.96       81.77     10.52 o 
   1 -11   7       98.41       84.77     11.13 o 
   2 -11   7       87.03       80.32     12.17 o 
   3 -11   7       20.02       38.27     14.56 o 
  -8 -10   7       63.98       68.75     14.56 o 
  -7 -10   7       48.89       41.91     14.01 o 
  -6 -10   7       57.75       22.64     11.51 o 
  -5 -10   7       56.34       55.20     13.93 o 
  -4 -10   7      140.41      149.82     11.09 o 
  -3 -10   7       36.68       47.11      8.80 o 
  -2 -10   7       22.33       41.33     13.14 o 
  -1 -10   7       82.42       74.27      7.43 o 
   0 -10   7       55.18       42.56      6.39 o 
   1 -10   7      136.41      148.21     10.75 o 
   2 -10   7       51.76       46.45      8.06 o 
   3 -10   7        5.80       21.04     15.87 o 
   4 -10   7       12.00       19.17      8.58 o 
   5 -10   7      155.63      160.87     19.79 o 
   6 -10   7       29.64       12.76      9.48 o 
 -10  -9   7       26.32       42.19     15.00 o 
  -9  -9   7       40.37       27.84      9.07 o 
  -8  -9   7       37.99       36.75     16.11 o 
  -7  -9   7        3.98       -3.24      6.92 o 
  -6  -9   7       12.67       18.36      7.08 o 
  -5  -9   7      281.00      285.36     11.85 o 
  -4  -9   7       64.62       58.82      7.93 o 
  -3  -9   7      162.34      152.91     11.61 o 
  -2  -9   7      260.69      294.91     11.37 o 
  -1  -9   7      183.03      153.08     16.21 o 
   0  -9   7       16.22       19.26      9.30 o 
   1  -9   7      356.47      320.74     11.99 o 
   2  -9   7      128.74      126.03     11.18 o 
   3  -9   7        0.13       -1.09      5.88 o 
   4  -9   7       92.52      106.08      9.28 o 
   5  -9   7      111.64      117.02     10.07 o 
   6  -9   7       99.50       95.60     17.05 o 
   7  -9   7        7.36        7.73      8.43 o 
   8  -9   7       11.92       10.02     12.84 o 
   9  -9   7       33.46        0.44     12.39 o 
 -12  -8   7      120.05      114.61     16.74 o 
 -11  -8   7        2.32        6.92     14.80 o 
 -10  -8   7       10.28       -8.27      8.27 o 
  -9  -8   7       83.81       84.12      9.59 o 
  -8  -8   7      177.51      177.74     16.74 o 
  -7  -8   7       19.65       29.35      7.45 o 
  -6  -8   7      678.32      659.37     18.06 o 
  -5  -8   7       24.81       20.21      5.30 o 
  -4  -8   7      287.54      290.55     11.39 o 
  -3  -8   7       31.71       21.33      5.50 o 
  -2  -8   7       23.88       23.23      5.27 o 
  -1  -8   7      404.98      402.73     23.92 o 
   0  -8   7        3.71       10.61      5.02 o 
   1  -8   7       21.07       27.10      4.99 o 
   2  -8   7      285.00      258.56     19.91 o 
   3  -8   7       16.20       24.74      9.46 o 
   4  -8   7      117.37      132.19      9.51 o 
   5  -8   7      165.70      185.69     10.38 o 
   6  -8   7       21.91       17.80      9.68 o 
   7  -8   7       68.50       75.05      9.36 o 
   8  -8   7      104.01      107.15     10.07 o 
   9  -8   7      224.12      234.83     13.29 o 
 -12  -7   7       56.53       91.29     15.00 o 
 -11  -7   7       18.80       51.14     12.39 o 
 -10  -7   7      161.55      177.65     16.74 o 
  -9  -7   7       84.21       84.07      8.53 o 
  -8  -7   7      331.66      345.50     11.84 o 
  -7  -7   7       53.43       46.59     10.21 o 
  -6  -7   7      112.51      108.88      6.44 o 
  -5  -7   7        8.89        4.58      4.66 o 
  -4  -7   7      235.77      218.53      8.97 o 
  -3  -7   7        6.03        9.87      5.67 o 
  -2  -7   7      440.11      430.10      9.62 o 
  -1  -7   7      117.29      120.16      6.83 o 
   0  -7   7       49.87       36.01      9.14 o 
   1  -7   7       10.04       13.96      4.15 o 
   2  -7   7      260.95      261.10      7.32 o 
   3  -7   7      184.39      183.31     11.95 o 
   4  -7   7        1.63       15.55      5.59 o 
   5  -7   7      521.47      558.90     15.46 o 
   6  -7   7       64.02       60.27     11.20 o 
   7  -7   7       42.98       37.69      6.99 o 
   8  -7   7       11.00       -0.64      6.36 o 
   9  -7   7       11.32       -4.16      8.03 o 
  10  -7   7       32.28       23.03     11.95 o 
  11  -7   7      113.27      105.90     15.63 o 
 -12  -6   7      341.34      343.54     14.03 o 
 -11  -6   7      174.19      185.68     14.80 o 
 -10  -6   7       11.11       11.76      9.10 o 
  -9  -6   7      139.71      142.62     11.51 o 
  -8  -6   7      459.53      465.12     13.02 o 
  -7  -6   7       43.84       40.93      6.62 o 
  -6  -6   7      406.04      359.11     22.22 o 
  -5  -6   7      616.63      643.86     12.41 o 
  -4  -6   7     1206.50     1163.58     19.53 o 
  -3  -6   7        7.24        9.36      3.26 o 
  -2  -6   7       63.16       54.20      6.41 o 
  -1  -6   7      206.50      194.04     12.18 o 
   0  -6   7      489.28      477.03      9.85 o 
   1  -6   7      353.64      353.70      9.67 o 
   2  -6   7     1073.40     1048.88     44.58 o 
   3  -6   7      156.68      151.60      6.84 o 
   4  -6   7      263.84      271.17     13.91 o 
   5  -6   7      137.75      139.14      8.34 o 
   6  -6   7      135.46      140.14      8.43 o 
   7  -6   7      332.48      336.88     12.00 o 
   8  -6   7      214.19      219.04      9.97 o 
   9  -6   7      120.23      120.66     13.93 o 
  10  -6   7       37.06       28.88     12.19 o 
  11  -6   7       62.88       70.01     14.80 o 
  12  -6   7       86.93       97.44     16.93 o 
 -12  -5   7      133.13      158.50     10.08 o 
 -11  -5   7       74.72       75.94     23.61 o 
 -10  -5   7      460.08      470.15     11.22 o 
  -9  -5   7       78.35       74.05     10.27 o 
  -8  -5   7      202.89      200.57      5.90 o 
  -7  -5   7      856.11      848.93     11.68 o 
  -6  -5   7      158.38      149.74      4.22 o 
  -5  -5   7     1181.55     1133.52     14.50 o 
  -4  -5   7      150.39      143.81      4.18 o 
  -3  -5   7      162.13      155.19      3.90 o 
  -2  -5   7      145.82      133.86      5.27 o 
  -1  -5   7      568.68      570.26     10.54 o 
   0  -5   7     1615.69     1637.04     30.44 o 
   1  -5   7     1076.49     1076.49     15.20 o 
   2  -5   7      887.17      857.80     12.70 o 
   3  -5   7      192.60      203.62      5.00 o 
   4  -5   7      547.94      509.06     20.22 o 
   5  -5   7       94.58       95.40      5.18 o 
   6  -5   7      984.28      993.04     17.44 o 
   7  -5   7       61.51       65.65      5.53 o 
   8  -5   7       40.99       43.57      7.35 o 
   9  -5   7       32.04       16.92      6.46 o 
  10  -5   7       52.10       59.27      8.45 o 
  11  -5   7      270.39      266.68     14.56 o 
  12  -5   7       47.77       57.38     14.13 o 
  13  -5   7      131.99      124.14     18.48 o 
 -13  -4   7       79.71       91.71     10.53 o 
 -12  -4   7       14.46        9.81      5.52 o 
 -11  -4   7      966.69      975.67     15.54 o 
 -10  -4   7      481.98      497.00      8.90 o 
  -9  -4   7      382.49      379.91      8.28 o 
  -8  -4   7      325.46      311.55      6.39 o 
  -7  -4   7      119.56      127.63      3.70 o 
  -6  -4   7      111.74      108.91      3.23 o 
  -5  -4   7      873.75      829.64      8.57 o 
  -4  -4   7     1115.48     1096.90     15.73 o 
  -3  -4   7      539.88      525.50      8.02 o 
  -2  -4   7      230.68      211.60      3.92 o 
  -1  -4   7     1715.86     1743.42     42.50 o 
   0  -4   7      505.75      504.23      9.07 o 
   1  -4   7     1038.55      977.34     61.43 o 
   2  -4   7      141.45      146.85      4.59 o 
   3  -4   7     1227.97     1241.92     20.72 o 
   4  -4   7      271.43      285.86      6.85 o 
   5  -4   7     1418.07     1400.14     22.59 o 
   6  -4   7      745.75      768.16     13.89 o 
   7  -4   7     1369.10     1384.35     30.52 o 
   8  -4   7       94.21       86.76      6.91 o 
   9  -4   7       31.17       30.99      7.14 o 
  10  -4   7       14.40       33.47      7.99 o 
  11  -4   7       61.48       52.74      8.50 o 
  12  -4   7       76.26       94.30     11.85 o 
  13  -4   7       81.38       74.80     15.63 o 
 -14  -3   7      121.65      114.92     10.30 o 
 -13  -3   7      182.15      169.65     12.28 o 
 -12  -3   7       84.95       86.32     18.72 o 
 -11  -3   7       13.64       13.93      5.52 o 
 -10  -3   7       81.41       85.01      4.39 o 
  -9  -3   7      554.14      552.98      8.61 o 
  -8  -3   7      164.24      165.74      5.59 o 
  -7  -3   7      799.54      734.34     34.15 o 
  -6  -3   7      561.25      520.88     12.97 o 
  -5  -3   7       55.81       58.21      3.39 o 
  -4  -3   7      470.63      505.22      7.42 o 
  -3  -3   7      110.33       97.85      3.51 o 
  -2  -3   7      197.07      159.37      3.47 o 
  -1  -3   7     1233.56     1213.71     23.15 o 
   0  -3   7     2978.77     2957.44     34.03 o 
   1  -3   7     1526.13     1415.27     36.37 o 
   2  -3   7      893.11      893.09     12.37 o 
   3  -3   7     2539.18     2537.30     74.48 o 
   4  -3   7      950.40      962.18     32.95 o 
   5  -3   7      443.56      420.73     12.28 o 
   6  -3   7       78.43       72.66      6.42 o 
   7  -3   7       88.23       83.19      7.40 o 
   8  -3   7      267.01      222.45     12.63 o 
   9  -3   7      454.32      482.04     13.67 o 
  10  -3   7      648.20      705.55     29.58 o 
  11  -3   7       84.97       71.27      8.53 o 
  12  -3   7      134.78      137.73     21.96 o 
  13  -3   7        7.14       31.98     13.93 o 
  14  -3   7       68.29       72.62     19.11 o 
 -15  -2   7        2.27       31.35     11.76 o 
 -14  -2   7      105.06       74.65     16.52 o 
 -13  -2   7       43.46       43.05      7.54 o 
 -12  -2   7      226.71      226.41      7.41 o 
 -11  -2   7      360.97      351.48      7.30 o 
 -10  -2   7       22.35       18.04      3.56 o 
  -9  -2   7       60.41       62.44      5.77 o 
  -8  -2   7      212.01      189.82      5.11 o 
  -7  -2   7      662.83      625.43     10.05 o 
  -6  -2   7      866.95      797.35     15.26 o 
  -5  -2   7       24.29       14.85      3.19 o 
  -4  -2   7     1156.26     1192.20     17.30 o 
  -3  -2   7     5783.05     5751.18    100.02 o 
  -2  -2   7      881.55      922.77     14.55 o 
  -1  -2   7     4578.57     4026.85    333.65 o 
   0  -2   7     1197.48     1248.95     31.67 o 
   1  -2   7      478.32      494.41     13.02 o 
   2  -2   7     1333.33     1320.50     25.15 o 
   3  -2   7      202.10      184.72      6.27 o 
   4  -2   7      947.78      907.76     20.66 o 
   5  -2   7      252.20      266.26      9.04 o 
   6  -2   7      365.51      360.82      8.32 o 
   7  -2   7      541.74      490.85     39.49 o 
   8  -2   7      164.13      169.16      7.90 o 
   9  -2   7      362.52      408.25     12.14 o 
  10  -2   7       59.11       69.42      7.76 o 
  11  -2   7       43.55       59.93      8.12 o 
  12  -2   7       37.93       54.74      8.20 o 
  13  -2   7      138.22      166.38     17.42 o 
  14  -2   7      206.21      194.39     20.22 o 
 -15  -1   7       42.82       59.36     13.26 o 
 -14  -1   7       43.59       29.22      9.41 o 
 -13  -1   7       28.35       34.31      5.55 o 
 -12  -1   7      279.85      290.66      9.35 o 
 -11  -1   7      202.95      204.41      6.53 o 
 -10  -1   7      737.70      729.92     14.76 o 
  -9  -1   7       31.93       27.89      3.19 o 
  -8  -1   7      425.71      390.59     11.87 o 
  -7  -1   7      565.76      570.09     12.23 o 
  -6  -1   7      959.66      972.37     13.82 o 
  -5  -1   7     3104.21     3067.93     55.18 o 
  -4  -1   7     1311.76     1294.80     37.65 o 
  -3  -1   7       73.95       73.48      2.71 o 
  -2  -1   7      360.57      360.96      7.98 o 
  -1  -1   7      621.32      652.18     15.64 o 
   0  -1   7     2287.65     2267.42     76.49 o 
   1  -1   7     1840.77     1843.96     41.49 o 
   2  -1   7     1257.38     1306.67     25.68 o 
   3  -1   7     1748.11     1679.11     42.79 o 
   4  -1   7      504.07      507.27     19.86 o 
   5  -1   7      228.44      214.02     11.87 o 
   6  -1   7     1623.22     1573.18     48.90 o 
   7  -1   7     1684.79     1705.20     40.12 o 
   8  -1   7      814.77      817.58     17.05 o 
   9  -1   7       27.84       17.17      6.21 o 
  10  -1   7      275.88      271.45      7.94 o 
  11  -1   7      245.59      232.06     15.29 o 
  12  -1   7       16.63       -4.64      4.94 o 
  13  -1   7      410.69      483.80     22.64 o 
  14  -1   7       22.44       42.43     14.80 o 
 -15   0   7       99.05       77.65     13.45 o 
 -14   0   7       95.47       98.93      8.21 o 
 -13   0   7       19.54       18.77      4.76 o 
 -12   0   7      303.61      330.37     14.85 o 
 -11   0   7      661.53      623.42     13.33 o 
 -10   0   7      119.00       95.20      4.74 o 
  -9   0   7      130.80      133.60      4.25 o 
  -8   0   7       32.43       35.77      2.89 o 
  -7   0   7        9.10       10.82      1.96 o 
  -6   0   7     1484.98     1346.10     21.34 o 
  -5   0   7       66.16       62.60      6.34 o 
  -4   0   7     6189.98     6048.57     92.08 o 
  -3   0   7      626.58      628.78     14.74 o 
  -2   0   7      813.69      820.49     20.83 o 
  -1   0   7        3.50        8.03      1.41 o 
   0   0   7     1160.84     1109.48     60.58 o 
   1   0   7      286.37      246.56      4.76 o 
   2   0   7     3547.37     3355.78    173.27 o 
   3   0   7      252.49      246.55      7.78 o 
   4   0   7      550.34      573.35     19.54 o 
   5   0   7       78.63       75.74      2.19 o 
   6   0   7      774.44      804.62     17.42 o 
   7   0   7      332.27      320.55      7.47 o 
   8   0   7      266.09      249.16     16.17 o 
   9   0   7      219.85      235.25     20.03 o 
  10   0   7      154.74      141.55     10.80 o 
  11   0   7       15.51       20.83      5.43 o 
  12   0   7      119.98      113.07     14.05 o 
  13   0   7      107.35      101.60     25.79 o 
  14   0   7        4.13        7.60     10.69 o 
 -15   1   7       37.41       63.47     14.37 o 
 -14   1   7       46.29       66.26      8.28 o 
 -13   1   7       40.66       24.98      5.04 o 
 -12   1   7      242.08      238.92      8.69 o 
 -11   1   7      200.30      180.99     11.00 o 
 -10   1   7      670.48      662.90     11.30 o 
  -9   1   7       33.18       28.36      2.93 o 
  -8   1   7      397.04      362.90      6.96 o 
  -7   1   7      647.22      645.86      9.00 o 
  -6   1   7      985.32      988.35     18.99 o 
  -5   1   7     3119.30     3151.42     44.34 o 
  -4   1   7     1264.74     1296.84     15.52 o 
  -3   1   7      102.20      102.04      5.56 o 
  -2   1   7      473.43      487.92      6.74 o 
  -1   1   7      622.10      683.26     16.21 o 
   0   1   7     2330.61     2419.32     84.60 o 
   1   1   7     1856.63     1981.00     71.16 o 
   2   1   7     1235.15     1201.78     84.18 o 
   3   1   7     1813.24     1892.72    102.06 o 
   4   1   7      478.39      486.86     20.39 o 
   5   1   7      180.16      166.89      9.08 o 
   6   1   7     1552.46     1512.98     64.16 o 
   7   1   7     1681.38     1649.14     59.45 o 
   8   1   7      829.71      845.97     20.28 o 
   9   1   7       34.09       30.85      4.07 o 
  10   1   7      303.70      300.09     14.91 o 
  11   1   7      230.18      233.36     19.47 o 
  12   1   7       17.23       17.15      8.76 o 
  13   1   7      409.02      499.20     40.35 o 
  14   1   7       29.69       41.07     15.63 o 
 -16   2   7       10.32        4.79     11.27 o 
 -15   2   7        1.57        9.18      8.47 o 
 -14   2   7       82.67       64.59     13.06 o 
 -13   2   7       43.94       31.19      5.54 o 
 -12   2   7      218.01      237.02      8.45 o 
 -11   2   7      347.74      353.50     12.74 o 
 -10   2   7       21.73       19.33      3.82 o 
  -9   2   7       75.85       79.50      8.08 o 
  -8   2   7      245.80      223.19      5.49 o 
  -7   2   7      730.67      693.39     11.79 o 
  -6   2   7      784.41      745.68     12.85 o 
  -5   2   7       21.04       15.54      2.88 o 
  -4   2   7     1176.80     1251.36     15.14 o 
  -3   2   7     6016.28     6235.95     79.00 o 
  -2   2   7      942.41     1074.86     14.92 o 
  -1   2   7     4676.33     4859.11    100.42 o 
   0   2   7     1143.32     1261.06     53.03 o 
   1   2   7      403.43      426.88     17.54 o 
   2   2   7     1298.49     1330.86     21.18 o 
   3   2   7      193.89      190.57      5.76 o 
   4   2   7      987.43      966.40     20.78 o 
   5   2   7      272.75      283.64     17.52 o 
   6   2   7      378.62      390.36     17.91 o 
   7   2   7      489.85      460.03     38.16 o 
   8   2   7      156.35      152.73      7.15 o 
   9   2   7      348.92      398.56     41.18 o 
  10   2   7       53.82       60.34      6.08 o 
  11   2   7       49.73       63.25      9.66 o 
  12   2   7       22.65       29.61      6.93 o 
  13   2   7      144.69      143.80     10.82 o 
  14   2   7      214.65      203.29     18.92 o 
 -16   3   7       17.31       13.26     15.63 o 
 -15   3   7      105.08       94.16     10.80 o 
 -14   3   7      123.41      132.08     19.35 o 
 -13   3   7      166.68      164.47     11.74 o 
 -12   3   7       65.40       63.89      6.56 o 
 -11   3   7        8.81        7.08      4.72 o 
 -10   3   7      100.16      103.79      5.25 o 
  -9   3   7      538.79      538.01      9.72 o 
  -8   3   7      168.16      174.95      4.59 o 
  -7   3   7      747.35      707.41     15.44 o 
  -6   3   7      552.69      553.91     10.37 o 
  -5   3   7       72.02       67.75      3.69 o 
  -4   3   7      437.02      448.84     38.06 o 
  -3   3   7      116.03       94.76      8.71 o 
  -2   3   7      165.29      148.79      3.05 o 
  -1   3   7     1236.16     1284.54     15.56 o 
   0   3   7     2958.77     2985.10    101.53 o 
   1   3   7     1519.50     1466.62     46.01 o 
   2   3   7      876.82      958.66     13.54 o 
   3   3   7     2606.41     2716.41    130.97 o 
   4   3   7      936.86      936.15     17.00 o 
   5   3   7      371.96      365.93     13.04 o 
   6   3   7       80.68       74.90      6.02 o 
   7   3   7       91.65       85.84      4.28 o 
   8   3   7      256.21      267.49     15.59 o 
   9   3   7      437.38      444.82     30.55 o 
  10   3   7      653.38      690.72     32.05 o 
  11   3   7       97.26       79.18      6.31 o 
  12   3   7      136.48      128.69      8.00 o 
  13   3   7        2.30       -4.55      8.90 o 
 -14   4   7       43.09       39.05      9.67 o 
 -13   4   7       87.25       90.23      5.80 o 
 -12   4   7       21.78       25.38      5.34 o 
 -11   4   7      989.37     1007.35     21.60 o 
 -10   4   7      477.74      472.61     10.72 o 
  -9   4   7      321.44      322.87      7.23 o 
  -8   4   7      367.40      378.10      6.68 o 
  -7   4   7       97.42       92.98      3.53 o 
  -6   4   7      160.97      165.44      7.19 o 
  -5   4   7      883.45      836.56     14.13 o 
  -4   4   7     1150.96     1169.77     29.91 o 
  -3   4   7      523.94      552.32      8.64 o 
  -2   4   7      216.01      204.32      4.74 o 
  -1   4   7     1673.78     1835.55     65.34 o 
   0   4   7      520.48      525.68      9.38 o 
   1   4   7     1094.64     1098.09     45.64 o 
   2   4   7      123.54      146.81      6.15 o 
   3   4   7     1244.05     1297.62     18.69 o 
   4   4   7      221.49      228.99      5.28 o 
   5   4   7     1420.75     1400.56     29.63 o 
   6   4   7      683.14      700.92     22.98 o 
   7   4   7     1411.04     1348.23     89.04 o 
   8   4   7       96.35       94.39      9.58 o 
   9   4   7       46.84       48.57      5.46 o 
  10   4   7        6.74       -1.68      4.24 o 
  11   4   7       53.65       45.86      6.19 o 
  12   4   7       87.50       83.34      7.18 o 
  13   4   7       82.30       89.12     16.30 o 
 -14   5   7       10.42       -8.51     10.69 o 
 -13   5   7       70.32       78.73     19.88 o 
 -12   5   7      137.67      141.46      9.70 o 
 -11   5   7       76.68       80.45      5.01 o 
 -10   5   7      468.45      486.52      8.84 o 
  -9   5   7       84.50       79.02      5.94 o 
  -8   5   7      235.64      247.82      9.41 o 
  -7   5   7      793.89      805.54     12.27 o 
  -6   5   7      157.93      153.17      4.39 o 
  -5   5   7     1094.36     1111.19     21.54 o 
  -4   5   7      179.41      188.13      6.92 o 
  -3   5   7      141.34      142.67      5.30 o 
  -2   5   7      197.44      198.11      4.86 o 
  -1   5   7      567.16      603.18     10.83 o 
   0   5   7     1596.96     1725.06     39.57 o 
   1   5   7      987.73     1004.84     16.86 o 
   2   5   7      842.63      778.74     39.97 o 
   3   5   7      213.30      235.77      5.41 o 
   4   5   7      567.51      573.60      9.71 o 
   5   5   7      122.00      130.46      5.43 o 
   6   5   7      961.85      986.88     26.61 o 
   7   5   7       71.70       78.69      4.91 o 
   8   5   7       24.91       29.00      8.50 o 
   9   5   7       32.03       25.96      4.99 o 
  10   5   7       38.34       46.59      7.15 o 
  11   5   7      273.67      271.52     25.54 o 
  12   5   7       45.72       39.14     13.06 o 
 -13   6   7       52.60       52.40     13.93 o 
 -12   6   7      371.62      380.51     22.16 o 
 -11   6   7      146.14      147.33      8.47 o 
 -10   6   7       10.70        3.62      5.19 o 
  -9   6   7      113.84       66.97     19.23 o 
  -8   6   7      487.29      487.82     18.86 o 
  -7   6   7       51.78       54.79      4.61 o 
  -6   6   7      386.40      390.19      8.39 o 
  -5   6   7      630.93      679.02     12.75 o 
  -4   6   7     1148.52     1172.17     19.49 o 
  -3   6   7        1.47        1.03      2.64 o 
  -2   6   7       53.38       60.07      4.78 o 
  -1   6   7      187.88      210.88      8.42 o 
   0   6   7      485.67      514.95     16.88 o 
   1   6   7      307.68      337.14      8.24 o 
   2   6   7     1190.17     1261.67     21.03 o 
   3   6   7      168.47      170.60      6.70 o 
   4   6   7      291.69      302.52      8.06 o 
   5   6   7      139.59      149.75     14.22 o 
   6   6   7      118.60      130.40      7.93 o 
   7   6   7      336.74      331.14     16.72 o 
   8   6   7      210.88      219.59     10.29 o 
   9   6   7      140.59      150.67     12.00 o 
  10   6   7       39.77       42.22      7.55 o 
  11   6   7       71.97       59.87     11.73 o 
  12   6   7       72.26       54.38     15.43 o 
 -13   7   7       13.02       15.43     13.06 o 
 -12   7   7       60.71       72.62     14.13 o 
 -11   7   7       22.22       19.52     10.44 o 
 -10   7   7      130.88      117.17      8.02 o 
  -9   7   7       86.45       74.55      9.74 o 
  -8   7   7      298.43      329.12     12.64 o 
  -7   7   7       62.69       42.83      7.19 o 
  -6   7   7      113.51       99.64     19.04 o 
  -5   7   7       20.80       20.93      4.95 o 
  -4   7   7      222.69      224.04      7.52 o 
  -3   7   7        6.86        0.92      3.78 o 
  -2   7   7      427.14      450.18     10.10 o 
  -1   7   7      119.47      130.85     10.74 o 
   0   7   7       48.94       30.49      5.44 o 
   1   7   7       10.21        8.76      4.55 o 
   2   7   7      247.62      255.38      7.80 o 
   3   7   7      189.08      186.04     33.48 o 
   4   7   7        2.98        4.74      4.45 o 
   5   7   7      517.84      525.79     13.26 o 
   6   7   7       54.61       54.96      6.76 o 
   7   7   7       38.74       34.85     16.02 o 
   8   7   7       21.06       16.79      5.99 o 
   9   7   7        9.78        1.97      6.45 o 
  10   7   7       30.93        4.23     17.27 o 
  11   7   7       93.71      109.58     19.11 o 
 -10   8   7       12.22       28.50     14.13 o 
  -9   8   7       88.54       78.24     11.67 o 
  -8   8   7      164.04      130.66     11.03 o 
  -7   8   7       23.91       39.14     11.27 o 
  -6   8   7      656.16      674.85     18.06 o 
  -5   8   7       26.79       11.46      6.00 o 
  -4   8   7      288.95      295.63     11.58 o 
  -3   8   7       33.11       17.58     12.60 o 
  -2   8   7       29.14       55.16      7.66 o 
  -1   8   7      392.84      387.12     40.31 o 
   0   8   7        1.71        1.32      6.82 o 
   1   8   7       12.10        2.41      4.65 o 
   2   8   7      312.37      324.85      9.40 o 
   3   8   7       14.19       25.26      5.62 o 
   4   8   7       98.59       82.41     15.68 o 
   5   8   7      180.36      201.84     11.21 o 
   6   8   7       29.89       38.25     17.58 o 
   7   8   7       75.79       97.36      9.24 o 
   8   8   7      101.49      115.42     10.28 o 
   9   8   7      197.25      201.29     14.49 o 
  10   8   7       27.92       89.54     38.17 o 
  -7   9   7        0.79       22.40     14.34 o 
  -6   9   7       12.18       23.44      9.21 o 
  -5   9   7      313.83      307.04     13.00 o 
  -4   9   7       54.93       55.82      9.40 o 
  -3   9   7      167.61      147.43     10.15 o 
  -2   9   7      218.95      203.36     33.48 o 
  -1   9   7      187.49      201.71     10.61 o 
   0   9   7       22.19       11.65      6.44 o 
   1   9   7      376.93      388.35     19.35 o 
   2   9   7      123.33      117.77     14.47 o 
   3   9   7        2.15        2.59      5.53 o 
   4   9   7       87.54       94.42      7.62 o 
   5   9   7       95.73       92.91     14.34 o 
   6   9   7      115.03      121.59     22.40 o 
   7   9   7        9.28       12.65      8.58 o 
   8   9   7       15.39       14.53      8.99 o 
   9   9   7       32.02       17.17     10.60 o 
  -8  10   7       65.06       87.62     17.42 o 
  -7  10   7       57.06       25.88     14.37 o 
  -6  10   7       48.00       18.29     11.27 o 
  -5  10   7       60.56       54.38     13.93 o 
  -4  10   7      141.64      135.90     15.00 o 
  -3  10   7       31.47       18.73      8.14 o 
  -2  10   7       19.71       17.07      8.38 o 
  -1  10   7       89.54       95.47     10.82 o 
   0  10   7       48.98       67.35     10.68 o 
   1  10   7      137.56      143.57     20.56 o 
   2  10   7       44.29       27.82     11.27 o 
   3  10   7        5.20       -7.84      7.84 o 
   4  10   7        9.28      -10.45     10.45 o 
   5  10   7      147.99      140.69     18.29 o 
   6  10   7       28.44       37.40     15.00 o 
  -4  11   7       38.08       -6.10     12.39 o 
  -3  11   7        6.76       50.46     13.93 o 
  -2  11   7       43.20        4.55     13.93 o 
  -1  11   7       31.05       43.25     13.45 o 
   0  11   7      102.17       87.23     15.63 o 
   1  11   7       83.27       70.44     14.80 o 
   2  11   7       80.65       86.12     16.74 o 
  -4 -11   8       71.24       67.64     14.37 o 
  -3 -11   8       25.42       27.11      9.52 o 
  -2 -11   8       22.34        6.21     18.38 o 
  -1 -11   8       16.03        9.24     23.15 o 
   0 -11   8       99.76       68.94     13.26 o 
   1 -11   8       16.23       20.93      8.33 o 
   2 -11   8       67.79       38.95     15.87 o 
   3 -11   8       58.94       57.19     16.30 o 
  -7 -10   8      123.87       89.60     16.74 o 
  -6 -10   8       19.10       52.64     13.93 o 
  -5 -10   8        3.14       12.68      7.69 o 
  -4 -10   8       59.35       52.84     14.25 o 
  -3 -10   8       27.93       40.05      8.88 o 
  -2 -10   8      458.82      458.35     21.09 o 
  -1 -10   8        8.59       18.77      8.49 o 
   0 -10   8      285.48      274.75      9.90 o 
   1 -10   8       13.98       12.66     17.61 o 
   2 -10   8        3.75       -4.21      6.71 o 
   3 -10   8       20.91       27.83      8.60 o 
   4 -10   8       89.00       96.52     10.72 o 
   5 -10   8      102.35      137.71     12.23 o 
   6 -10   8       43.10       50.46     13.69 o 
  -9  -9   8      149.44      169.31     11.99 o 
  -8  -9   8       62.26       76.81     18.26 o 
  -7  -9   8       16.22       42.62     13.26 o 
  -6  -9   8      202.82      178.33     15.87 o 
  -5  -9   8       89.76       91.05      9.43 o 
  -4  -9   8       57.03       77.52     18.92 o 
  -3  -9   8      113.80      116.19     13.93 o 
  -2  -9   8       43.33       43.98      7.27 o 
  -1  -9   8      136.96      128.13      7.52 o 
   0  -9   8       15.34        5.33      4.74 o 
   1  -9   8       33.55       39.65      9.34 o 
   2  -9   8       91.05       64.22     25.57 o 
   3  -9   8       12.43       36.51      7.45 o 
   4  -9   8      157.50      140.61     10.47 o 
   5  -9   8       16.50       10.70      7.06 o 
   6  -9   8       39.52       44.41      9.57 o 
   7  -9   8       15.77       16.51      8.69 o 
   8  -9   8       14.36       11.95     11.51 o 
   9  -9   8       45.99       44.61     16.55 o 
 -11  -8   8       15.84        9.77     13.45 o 
 -10  -8   8       14.57       11.95     11.95 o 
  -9  -8   8        6.32        9.10     11.27 o 
  -8  -8   8       99.23       97.33      9.88 o 
  -7  -8   8       80.77       67.71      8.57 o 
  -6  -8   8       92.56      103.12      8.75 o 
  -5  -8   8      125.26      140.94     14.03 o 
  -4  -8   8      108.18      103.90      7.38 o 
  -3  -8   8      131.22      137.34      9.14 o 
  -2  -8   8       79.21       83.39     23.29 o 
  -1  -8   8      180.71      161.33      9.54 o 
   0  -8   8      120.28      113.06      6.36 o 
   1  -8   8     1111.91     1131.73     19.94 o 
   2  -8   8       79.42       70.40     21.09 o 
   3  -8   8      255.73      248.24     10.45 o 
   4  -8   8      130.40      124.23      8.93 o 
   5  -8   8       39.41       51.15      8.06 o 
   6  -8   8      154.52      151.79     14.78 o 
   7  -8   8        5.08       18.25      7.51 o 
   8  -8   8       59.39       77.59     10.43 o 
   9  -8   8        0.02       16.11     13.69 o 
 -13  -7   8        0.58       -3.92     13.06 o 
 -12  -7   8        4.14       16.74     13.93 o 
 -11  -7   8       97.41      136.33     17.17 o 
 -10  -7   8        3.93        6.92      9.10 o 
  -9  -7   8      294.22      296.13     17.17 o 
  -8  -7   8      144.42      143.54      8.99 o 
  -7  -7   8       42.17       37.30      8.15 o 
  -6  -7   8       41.18       34.03      5.17 o 
  -5  -7   8      155.53      153.07     21.72 o 
  -4  -7   8      109.46      121.33      7.91 o 
  -3  -7   8      200.28      210.69      9.05 o 
  -2  -7   8      412.97      401.90      9.46 o 
  -1  -7   8      329.29      326.37      8.32 o 
   0  -7   8       25.27       19.54      4.27 o 
   1  -7   8        7.37       10.84      3.89 o 
   2  -7   8       58.37       50.72     12.06 o 
   3  -7   8       47.33       53.80      6.92 o 
   4  -7   8       26.54       16.77      5.76 o 
   5  -7   8      214.39      229.30      9.77 o 
   6  -7   8       54.95       49.13      6.65 o 
   7  -7   8      338.85      356.29     12.95 o 
   8  -7   8       97.71      103.82      9.38 o 
   9  -7   8       23.10       11.95     11.95 o 
  10  -7   8        8.06       17.17     13.69 o 
 -12  -6   8       69.64       78.11     13.38 o 
 -11  -6   8       18.27       33.57     18.14 o 
 -10  -6   8       19.87       13.06     10.01 o 
  -9  -6   8       81.26       55.88      9.58 o 
  -8  -6   8       19.31       21.58      6.53 o 
  -7  -6   8      684.72      659.58     21.07 o 
  -6  -6   8      277.79      275.72     13.93 o 
  -5  -6   8     1252.21     1248.43     67.93 o 
  -4  -6   8      137.85      128.53      7.06 o 
  -3  -6   8      117.93      112.34      6.63 o 
  -2  -6   8      231.65      223.17      6.80 o 
  -1  -6   8      308.40      292.26     12.39 o 
   0  -6   8       22.81       25.05      4.01 o 
   1  -6   8      843.84      787.11     50.22 o 
   2  -6   8      240.11      222.16      6.39 o 
   3  -6   8       37.64       31.69      6.19 o 
   4  -6   8       37.16       45.50      7.04 o 
   5  -6   8      442.17      420.37     19.67 o 
   6  -6   8      101.77      108.02      8.10 o 
   7  -6   8       99.83       97.20      7.58 o 
   8  -6   8      114.36      117.40      8.76 o 
   9  -6   8       90.17       49.78     12.19 o 
  10  -6   8      126.59      156.99     16.11 o 
  11  -6   8       16.27       19.79     12.39 o 
 -12  -5   8      244.34      268.56     17.17 o 
 -11  -5   8       97.10       85.85     14.77 o 
 -10  -5   8       47.75       61.09      7.45 o 
  -9  -5   8      186.92      180.63      7.15 o 
  -8  -5   8      422.95      424.53     11.81 o 
  -7  -5   8      139.32      140.05      4.53 o 
  -6  -5   8       78.59       77.03      3.63 o 
  -5  -5   8       32.92       22.24      3.06 o 
  -4  -5   8       10.74       13.17      3.07 o 
  -3  -5   8      218.27      217.16      6.10 o 
  -2  -5   8       10.96       10.45      2.54 o 
  -1  -5   8     1178.44     1134.59     18.60 o 
   0  -5   8       15.92       16.90      2.79 o 
   1  -5   8        1.04        2.58      3.47 o 
   2  -5   8      825.33      834.71     12.47 o 
   3  -5   8       36.48       31.89      4.98 o 
   4  -5   8     1537.41     1414.13    100.14 o 
   5  -5   8        4.81        8.17      4.48 o 
   6  -5   8       77.23       53.31     16.41 o 
   7  -5   8      377.54      361.83     16.30 o 
   8  -5   8       36.21       36.82      6.99 o 
   9  -5   8      149.43      137.64     13.26 o 
  10  -5   8      178.00      186.89     16.62 o 
  11  -5   8      177.03      208.64     12.67 o 
  12  -5   8       24.84       23.46     15.43 o 
 -13  -4   8       32.31       17.55     14.11 o 
 -12  -4   8      287.15      310.43      9.90 o 
 -11  -4   8      199.40      198.99      6.11 o 
 -10  -4   8      335.98      340.58      7.14 o 
  -9  -4   8      306.68      301.04      6.36 o 
  -8  -4   8      521.57      521.89      8.34 o 
  -7  -4   8      572.23      582.47      7.33 o 
  -6  -4   8      506.97      505.76      7.66 o 
  -5  -4   8       18.11       15.83      2.50 o 
  -4  -4   8      283.88      291.94      7.84 o 
  -3  -4   8      662.02      640.62      9.53 o 
  -2  -4   8      925.24      878.99     15.87 o 
  -1  -4   8       37.09       45.58      2.93 o 
   0  -4   8      662.38      639.97     13.05 o 
   1  -4   8      108.15       95.11      4.10 o 
   2  -4   8      151.82      160.71      4.31 o 
   3  -4   8      271.11      268.16      7.76 o 
   4  -4   8      206.44      197.67      5.69 o 
   5  -4   8      136.52      152.97      6.93 o 
   6  -4   8      856.97      842.01     15.08 o 
   7  -4   8      206.80      217.64      6.86 o 
   8  -4   8       43.93       48.61      6.84 o 
   9  -4   8      174.69      173.66     13.81 o 
  10  -4   8       54.29       66.38      8.14 o 
  11  -4   8       91.66       98.07     10.30 o 
  12  -4   8       16.37       30.87     12.19 o 
  13  -4   8       42.58       43.49     15.63 o 
 -14  -3   8       64.33       59.80     12.82 o 
 -13  -3   8       31.17       20.32      5.80 o 
 -12  -3   8       68.37       77.50      8.85 o 
 -11  -3   8      285.51      281.22      6.75 o 
 -10  -3   8       55.69       46.90      4.02 o 
  -9  -3   8      393.50      406.94      7.96 o 
  -8  -3   8       23.42        9.91      3.20 o 
  -7  -3   8      156.70      165.86      4.91 o 
  -6  -3   8      921.19      896.27     16.64 o 
  -5  -3   8      570.98      515.52      9.66 o 
  -4  -3   8     2054.68     1943.95     24.63 o 
  -3  -3   8      557.45      584.99     20.29 o 
  -2  -3   8       77.55       73.17      3.15 o 
  -1  -3   8      612.71      607.80      8.07 o 
   0  -3   8      982.04      985.75     12.21 o 
   1  -3   8     1945.78     1921.00     45.61 o 
   2  -3   8     1856.10     1799.03     31.48 o 
   3  -3   8     1258.84     1187.77     30.35 o 
   4  -3   8      343.94      358.41     16.51 o 
   5  -3   8      221.42      202.76     18.17 o 
   6  -3   8      274.06      261.06      9.65 o 
   7  -3   8     1034.33      993.70     61.76 o 
   9  -3   8      544.58      603.15     22.84 o 
  10  -3   8      299.70      316.96     16.96 o 
  11  -3   8      210.59      220.27     16.30 o 
  12  -3   8       92.37       82.08     10.05 o 
  13  -3   8       17.07       28.06     15.43 o 
 -15  -2   8       85.29       93.71     14.13 o 
 -14  -2   8      114.71      139.58     13.93 o 
 -13  -2   8      157.24      166.02     13.18 o 
 -12  -2   8      199.26      213.40      9.04 o 
 -11  -2   8      136.85      123.68      4.86 o 
 -10  -2   8      805.51      830.89     14.14 o 
  -9  -2   8      100.71      102.66      3.96 o 
  -8  -2   8      896.31      906.75     25.01 o 
  -7  -2   8      290.94      295.28      7.03 o 
  -6  -2   8      171.10      159.98      5.29 o 
  -5  -2   8     1492.90     1494.14     26.51 o 
  -4  -2   8      798.40      858.69     17.37 o 
  -3  -2   8     1266.25     1277.12     16.54 o 
  -2  -2   8     1241.87     1197.21     20.13 o 
  -1  -2   8      180.77      208.15      3.43 o 
   0  -2   8      424.23      390.79     12.61 o 
   1  -2   8      907.08      839.28     13.78 o 
   2  -2   8     1213.73     1191.55     35.05 o 
   3  -2   8     1980.93     1981.05     72.12 o 
   4  -2   8      258.32      254.97      7.19 o 
   5  -2   8      103.34      101.37      3.74 o 
   6  -2   8     1181.80     1181.98     28.22 o 
   7  -2   8      241.52      242.70      8.83 o 
   8  -2   8      534.15      592.06     50.77 o 
   9  -2   8      156.22      139.58     12.19 o 
  10  -2   8       99.74       95.54      7.98 o 
  11  -2   8      140.63      155.05     10.18 o 
  12  -2   8      106.16      141.70     10.45 o 
  13  -2   8      161.08      120.03     16.30 o 
  14  -2   8       20.82        6.34     14.56 o 
 -15  -1   8        2.22       10.89     10.45 o 
 -14  -1   8       27.91       40.01     12.19 o 
 -13  -1   8       92.03       81.79      6.05 o 
 -12  -1   8       81.22       76.92      7.11 o 
 -11  -1   8      337.60      336.38      9.44 o 
 -10  -1   8       12.08        7.95      3.02 o 
  -9  -1   8      746.77      733.83     14.94 o 
  -8  -1   8      580.79      556.65      9.51 o 
  -7  -1   8      150.61      135.86      5.31 o 
  -6  -1   8     2167.88     2115.00     28.09 o 
  -5  -1   8       69.38       69.90      4.58 o 
  -4  -1   8     2019.30     1998.86     43.94 o 
  -3  -1   8     3769.32     3531.36     78.68 o 
  -2  -1   8     1155.74     1187.23     52.10 o 
  -1  -1   8     2944.43     2807.15    101.68 o 
   0  -1   8      287.48      265.09      4.39 o 
   1  -1   8     1437.06     1427.36     41.88 o 
   2  -1   8      987.94      953.27     22.04 o 
   3  -1   8      634.66      607.56     18.11 o 
   4  -1   8     1355.70     1300.28     41.33 o 
   5  -1   8      937.75      934.09     39.86 o 
   6  -1   8     1024.88      974.37     29.17 o 
   7  -1   8      201.67      187.41     24.04 o 
   8  -1   8      164.16      151.23      6.53 o 
   9  -1   8      284.16      289.58     14.44 o 
  10  -1   8       97.29      114.16     17.47 o 
  11  -1   8        8.58       14.34      6.78 o 
  12  -1   8       86.39       73.27      9.89 o 
  13  -1   8      100.03      102.86     15.00 o 
  14  -1   8      291.55      325.50     21.09 o 
 -15   0   8       15.78        8.90     11.27 o 
 -14   0   8       66.79       74.17     13.06 o 
 -13   0   8      542.90      550.01     16.28 o 
 -12   0   8       46.53       54.12      8.17 o 
 -11   0   8       61.39       62.99      4.72 o 
 -10   0   8        3.00       -0.49      2.61 o 
  -9   0   8      292.70      282.75      6.36 o 
  -8   0   8       12.15       13.68      2.74 o 
  -7   0   8     1771.03     1697.15     23.10 o 
  -6   0   8        2.20        2.95      2.12 o 
  -5   0   8     6857.57     6684.88    131.17 o 
  -4   0   8      242.72      248.28      4.79 o 
  -3   0   8     1293.31     1354.24     48.93 o 
  -2   0   8     3279.57     3080.06    108.57 o 
  -1   0   8      203.90      207.92      7.78 o 
   0   0   8      107.49       90.29      7.44 o 
   1   0   8      937.33      874.04     25.35 o 
   2   0   8     1212.94     1236.42     88.04 o 
   3   0   8     2046.53     2023.21     77.09 o 
   4   0   8       12.02        5.30      1.86 o 
   5   0   8      571.60      576.83     16.79 o 
   6   0   8      375.62      389.61      9.25 o 
   7   0   8       42.18       36.14      5.36 o 
   8   0   8      644.23      664.77     35.93 o 
   9   0   8       46.11       57.43      8.13 o 
  10   0   8      609.49      579.57     58.82 o 
  11   0   8       46.27       60.23      7.32 o 
  12   0   8       55.89       45.78      6.62 o 
  13   0   8        2.15       16.74     11.51 o 
  14   0   8       30.02       21.96     12.63 o 
 -15   1   8        2.01       -1.06     10.45 o 
 -14   1   8       44.69       36.77     11.76 o 
 -13   1   8       89.76       90.17      6.31 o 
 -12   1   8       76.79       69.52      5.51 o 
 -11   1   8      348.21      343.60     11.80 o 
 -10   1   8       11.46       12.51      3.11 o 
  -9   1   8      749.58      728.10     13.38 o 
  -8   1   8      559.60      543.82      9.27 o 
  -7   1   8      134.78      127.69      5.01 o 
  -6   1   8     2125.12     2047.71     83.28 o 
  -5   1   8       59.83       64.49      4.43 o 
  -4   1   8     2060.64     2006.20     26.47 o 
  -3   1   8     3659.41     3513.64     46.37 o 
  -2   1   8     1177.29     1262.79     23.12 o 
  -1   1   8     2885.28     2924.84     51.23 o 
   0   1   8      313.51      306.68     11.04 o 
   1   1   8     1444.70     1561.83     90.69 o 
   2   1   8     1071.10     1065.09     77.92 o 
   3   1   8      641.28      607.42     47.45 o 
   4   1   8     1321.81     1284.07     91.61 o 
   5   1   8      937.08      940.27     21.95 o 
   6   1   8     1003.12     1009.39     36.74 o 
   7   1   8      246.81      227.00     11.08 o 
   8   1   8      165.59      153.59      5.47 o 
   9   1   8      269.76      276.30      9.59 o 
  10   1   8       99.17      100.06     21.48 o 
  11   1   8        9.90       -2.80      4.56 o 
  12   1   8       80.71       86.40     10.01 o 
  13   1   8       96.43       63.68     11.14 o 
  14   1   8      289.36      326.04     40.01 o 
 -15   2   8       94.72       97.32     11.37 o 
 -14   2   8      110.02      117.85     14.56 o 
 -13   2   8      132.61      139.57      7.12 o 
 -12   2   8      196.15      194.24      8.24 o 
 -11   2   8      126.89      118.73      6.49 o 
 -10   2   8      831.96      850.11     19.21 o 
  -9   2   8      102.96       88.57      4.69 o 
  -8   2   8      907.19      859.06     61.47 o 
  -7   2   8      228.05      224.50      5.44 o 
  -6   2   8      169.67      162.46     10.51 o 
  -5   2   8     1503.13     1544.00     26.00 o 
  -4   2   8      751.64      812.25     11.71 o 
  -3   2   8     1294.17     1337.30     16.96 o 
  -2   2   8     1192.53     1224.28     34.57 o 
  -1   2   8      185.63      226.14     15.24 o 
   0   2   8      504.09      500.12      8.51 o 
   1   2   8      859.11      840.54     13.62 o 
   2   2   8     1187.51     1206.33     55.05 o 
   3   2   8     2047.59     2144.17    116.93 o 
   4   2   8      280.52      299.83     16.65 o 
   5   2   8       71.71       66.41      4.27 o 
   6   2   8     1271.70     1185.58     95.50 o 
   7   2   8      243.24      239.40     30.46 o 
   8   2   8      533.40      541.80     40.05 o 
   9   2   8      141.52      144.69      6.12 o 
  10   2   8       79.78       64.89      5.48 o 
  11   2   8      129.62      121.03      8.38 o 
  12   2   8      107.63      115.80     14.43 o 
  13   2   8      184.96      172.00     12.27 o 
  14   2   8       27.84       43.06     16.11 o 
 -15   3   8       10.64        7.21     11.08 o 
 -14   3   8       56.08       74.77     14.56 o 
 -13   3   8       38.86       39.40      5.89 o 
 -12   3   8       79.51       80.53      5.91 o 
 -11   3   8      285.28      285.68      7.78 o 
 -10   3   8       55.18       57.29      4.89 o 
  -9   3   8      390.86      409.39      7.30 o 
  -8   3   8       30.16       32.30      3.45 o 
  -7   3   8      172.11      171.31     10.01 o 
  -6   3   8      925.06      922.83     15.65 o 
  -5   3   8      556.66      529.13      7.58 o 
  -4   3   8     2128.81     2108.56     27.81 o 
  -3   3   8      479.34      528.38     18.41 o 
  -2   3   8       70.15       68.37      4.52 o 
  -1   3   8      670.55      698.69      8.96 o 
   0   3   8      952.06     1016.81     24.60 o 
   1   3   8     1937.68     2102.72     27.74 o 
   2   3   8     1736.52     1687.66    112.44 o 
   3   3   8     1258.30     1264.51     34.85 o 
   4   3   8      316.35      337.08     15.13 o 
   5   3   8      190.94      195.50      5.60 o 
   6   3   8      263.06      235.49     22.25 o 
   7   3   8     1010.37      978.64     49.59 o 
   8   3   8      269.58      294.01     10.22 o 
   9   3   8      535.42      572.26     28.20 o 
  10   3   8      326.42      358.95     13.64 o 
  11   3   8      226.12      250.07      9.55 o 
  12   3   8       69.33       58.53     13.07 o 
  13   3   8       15.87       23.31      9.93 o 
 -14   4   8        5.84       -3.08      7.91 o 
 -13   4   8       43.90       46.33      7.26 o 
 -12   4   8      294.20      318.60      9.11 o 
 -11   4   8      217.46      202.46      7.11 o 
 -10   4   8      319.22      312.01      8.71 o 
  -9   4   8      302.58      304.00      8.83 o 
  -8   4   8      511.93      509.82      8.14 o 
  -7   4   8      638.32      658.23     14.78 o 
  -6   4   8      513.68      538.66      9.10 o 
  -5   4   8       36.42       43.59      3.18 o 
  -4   4   8      264.72      273.35      8.85 o 
  -3   4   8      599.17      610.15     10.92 o 
  -2   4   8      971.92      950.58     17.96 o 
  -1   4   8       37.27       58.21      3.25 o 
   0   4   8      637.22      635.07      9.75 o 
   1   4   8       90.78       92.03      3.81 o 
   2   4   8      136.43      148.16      4.30 o 
   3   4   8      300.63      324.22      6.70 o 
   4   4   8      223.77      203.33      8.20 o 
   5   4   8      159.30      181.30      5.37 o 
   6   4   8      794.45      786.41     43.06 o 
   7   4   8      198.16      181.64     11.70 o 
   8   4   8       37.13       37.49      4.63 o 
   9   4   8      179.13      168.27     10.91 o 
  10   4   8       70.24       70.54      8.41 o 
  11   4   8       92.77       86.29      7.43 o 
  12   4   8       16.44       13.32      6.47 o 
  13   4   8       41.64       58.25     15.87 o 
 -14   5   8       81.16       77.41     15.87 o 
 -13   5   8      126.26      119.88      8.47 o 
 -12   5   8      233.82      250.09      7.68 o 
 -11   5   8      118.90      114.69      6.12 o 
 -10   5   8       45.95       34.54      5.19 o 
  -9   5   8      225.82      238.93      7.03 o 
  -8   5   8      367.17      390.08      7.22 o 
  -7   5   8      140.32      144.81      6.38 o 
  -6   5   8       52.88       59.41      4.08 o 
  -5   5   8       35.83       33.51      5.09 o 
  -4   5   8       15.41        9.23      5.21 o 
  -3   5   8      257.07      254.96     10.23 o 
  -2   5   8       13.78       10.46      3.41 o 
  -1   5   8     1139.14     1177.89     27.57 o 
   0   5   8       14.08       17.93      3.50 o 
   1   5   8        0.40        9.62      5.24 o 
   2   5   8      745.79      786.35     25.13 o 
   3   5   8       35.23       37.61      4.80 o 
   4   5   8     1466.74     1493.86     41.46 o 
   5   5   8       11.54        5.96      3.29 o 
   6   5   8      100.17      108.25      5.06 o 
   7   5   8      354.04      329.28     12.73 o 
   8   5   8       33.82       26.20      4.67 o 
   9   5   8      151.46      154.75      8.60 o 
  10   5   8      177.24      171.34     32.20 o 
  11   5   8      178.89      165.46     10.32 o 
  12   5   8       15.69        3.51      9.24 o 
 -13   6   8       65.04       46.54     13.06 o 
 -12   6   8       73.27       67.83     10.91 o 
 -11   6   8       14.66       31.48     17.41 o 
 -10   6   8       31.03       29.65      6.05 o 
  -9   6   8       80.46       72.92      5.27 o 
  -8   6   8       16.69       12.90      3.40 o 
  -7   6   8      690.87      673.08     10.14 o 
  -6   6   8      269.85      266.80      5.46 o 
  -5   6   8     1371.69     1389.01     38.48 o 
  -4   6   8      114.33      125.56      5.75 o 
  -3   6   8      103.54      106.15      5.54 o 
  -2   6   8      175.81      184.57     11.08 o 
  -1   6   8      307.22      318.40     18.48 o 
   0   6   8       16.11       11.47      4.38 o 
   1   6   8      812.08      824.29     15.04 o 
   2   6   8      258.00      267.12      7.62 o 
   3   6   8       35.29       36.31     10.77 o 
   4   6   8       36.43       40.34      6.43 o 
   5   6   8      389.66      398.26     14.00 o 
   6   6   8       87.53       75.44     12.30 o 
   7   6   8       93.56       90.11     10.21 o 
   8   6   8      133.47      144.91     16.52 o 
   9   6   8       83.84       62.70      7.47 o 
  10   6   8      113.18      108.99      9.59 o 
  11   6   8       23.63       22.65     10.15 o 
 -13   7   8        0.69      -10.21     10.21 o 
 -12   7   8        7.18       -6.34     10.21 o 
 -11   7   8       95.85       86.23     11.36 o 
 -10   7   8        5.30       -6.36      6.36 o 
  -9   7   8      262.98      280.43     19.91 o 
  -8   7   8      128.65      125.93     10.06 o 
  -7   7   8       32.18       55.01     10.89 o 
  -6   7   8       39.43       35.10     25.98 o 
  -5   7   8      156.60      150.86      7.16 o 
  -4   7   8      107.61      105.31      8.06 o 
  -3   7   8      199.00      207.86      7.05 o 
  -2   7   8      420.30      472.72     17.61 o 
  -1   7   8      271.82      261.35     14.56 o 
   0   7   8       31.00       39.79      4.94 o 
   1   7   8        8.18       13.56      4.70 o 
   2   7   8       74.00       66.62      5.59 o 
   3   7   8       49.31       48.01      5.39 o 
   4   7   8       20.08        9.87      5.13 o 
   5   7   8      214.49      232.31     12.02 o 
   6   7   8       67.73       73.60      6.70 o 
   7   7   8      323.14      353.88     19.46 o 
   8   7   8      101.26      114.55     12.35 o 
   9   7   8       16.75       22.33      8.49 o 
  10   7   8       11.45       17.17     32.51 o 
  11   7   8       73.95       53.31     17.80 o 
  -8   8   8       86.25       88.68     14.90 o 
  -7   8   8       69.74       59.13     13.84 o 
  -6   8   8       98.90       91.82     13.35 o 
  -5   8   8      127.39      133.48     24.67 o 
  -4   8   8       93.47      102.97      8.91 o 
  -3   8   8      111.92      106.00     16.96 o 
  -2   8   8       94.77       69.76     16.03 o 
  -1   8   8      177.93      175.00      9.57 o 
   0   8   8      152.46      154.66      9.68 o 
   1   8   8     1072.34     1154.32     20.63 o 
   2   8   8       68.98       74.60      6.58 o 
   3   8   8      282.08      310.60     13.75 o 
   4   8   8      137.53      130.67      7.80 o 
   5   8   8       50.22       55.56      6.62 o 
   6   8   8      147.45      149.85      8.54 o 
   7   8   8        6.12        7.65      6.24 o 
   8   8   8       54.50       86.67     18.58 o 
   9   8   8        0.43        7.83      9.18 o 
  10   8   8       27.29      -12.39     12.39 o 
  -9   9   8      124.33      169.62     18.05 o 
  -8   9   8       79.45       28.88     11.76 o 
  -7   9   8       13.74       -8.71      8.71 o 
  -6   9   8      217.84      213.79     12.51 o 
  -5   9   8       83.65       79.48     11.73 o 
  -4   9   8       59.01       59.63      8.75 o 
  -3   9   8       91.87       73.06      9.30 o 
  -2   9   8       40.63       33.49     15.22 o 
  -1   9   8      146.32      172.23     16.55 o 
   0   9   8       16.20        9.53      6.63 o 
   1   9   8       41.15       40.79      9.80 o 
   2   9   8       83.51       82.62      8.16 o 
   3   9   8       12.90       23.15      7.91 o 
   4   9   8      160.35      161.16      9.07 o 
   5   9   8       11.18       -3.71      6.78 o 
   6   9   8       36.65       29.57      8.82 o 
   7   9   8       13.47       14.99      8.66 o 
   8   9   8       14.62        9.02     13.84 o 
  -8  10   8       47.42       28.25     14.56 o 
  -7  10   8      121.19      100.87     15.63 o 
  -6  10   8       16.46      -10.21     10.21 o 
  -4  10   8       62.63       82.00     15.43 o 
  -3  10   8       35.03       67.64     13.69 o 
  -2  10   8      454.02      455.11     22.64 o 
  -1  10   8        8.32       45.86     13.69 o 
   0  10   8      279.98      279.64     19.79 o 
   1  10   8       18.95       29.17     13.45 o 
   2  10   8        4.47        5.23     11.27 o 
   3  10   8       26.43      -11.08     11.08 o 
   4  10   8       84.76      108.71     16.30 o 
   5  10   8       97.63      118.48     17.61 o 
   6  10   8       42.56       68.75     16.74 o 
   7  10   8       13.57       80.46     16.74 o 
  -2  11   8       19.84       43.74     15.63 o 
  -1  11   8       20.22        2.18     14.37 o 
   0  11   8      109.00      122.84     17.80 o 
  -4 -11   9        8.64        0.00     13.45 o 
  -3 -11   9       62.21       66.33     15.00 o 
  -2 -11   9       74.39       52.83     15.24 o 
  -1 -11   9       10.58       -9.34     12.63 o 
   1 -11   9       64.19       19.59     13.06 o 
   2 -11   9       43.81       69.33     15.87 o 
  -6 -10   9        3.09        7.84     11.51 o 
  -5 -10   9       41.34       53.19     10.38 o 
  -4 -10   9       40.95       31.44      8.46 o 
  -3 -10   9      151.77      156.90     11.61 o 
  -2 -10   9       61.17       59.12      9.91 o 
  -1 -10   9      113.15      104.78     10.82 o 
   0 -10   9        1.74       -8.03      8.03 o 
   1 -10   9       38.31       24.04     17.92 o 
   2 -10   9       56.11       55.97     11.42 o 
   3 -10   9       23.97       33.04      9.37 o 
   4 -10   9       65.37       62.31     25.54 o 
   5 -10   9       36.55       30.41      9.85 o 
  -9  -9   9       16.32       24.14     12.63 o 
  -8  -9   9       17.58       23.95     13.26 o 
  -7  -9   9       35.28       52.40     14.56 o 
  -6  -9   9       22.93       30.00     11.08 o 
  -5  -9   9      163.04      159.87     11.39 o 
  -4  -9   9       75.13       61.15      8.50 o 
  -3  -9   9      306.94      332.19     19.47 o 
  -2  -9   9      178.50      196.30     21.21 o 
  -1  -9   9       17.92       18.78      6.52 o 
   0  -9   9      188.76      183.75      8.69 o 
   1  -9   9      184.02      196.33     16.55 o 
   2  -9   9      128.20      138.53      9.59 o 
   3  -9   9      203.17      201.97     20.88 o 
   4  -9   9      166.73      150.03     10.80 o 
   5  -9   9       23.60       19.55     13.79 o 
   6  -9   9        6.70        8.64      7.99 o 
   7  -9   9        8.72       -6.66      6.66 o 
   8  -9   9       97.04       90.04     15.24 o 
 -11  -8   9       11.15      -10.21     10.21 o 
 -10  -8   9       14.68        0.68     11.08 o 
  -9  -8   9      108.19       88.29     13.93 o 
  -8  -8   9      140.38      182.01     15.63 o 
  -7  -8   9        7.68       10.21      9.77 o 
  -6  -8   9      526.85      510.55     21.77 o 
  -5  -8   9      261.73      256.72     16.21 o 
  -4  -8   9      324.88      339.70     11.99 o 
  -3  -8   9       13.17       12.31     14.13 o 
  -2  -8   9       39.21       53.00      6.84 o 
  -1  -8   9      213.10      183.08      9.36 o 
   0  -8   9       86.94       79.51      5.98 o 
   1  -8   9       90.83       87.58     17.96 o 
   2  -8   9       19.71       17.00     11.20 o 
   3  -8   9       32.42       18.85     14.66 o 
   4  -8   9      176.36      175.04     13.45 o 
   5  -8   9       58.32       69.52      8.43 o 
   6  -8   9        6.85       15.31     11.64 o 
   7  -8   9       80.34       97.29     16.21 o 
   8  -8   9       55.35       59.57      9.92 o 
 -13  -7   9       11.34       37.20     17.42 o 
 -12  -7   9       31.26       42.82     15.00 o 
 -11  -7   9       97.82      117.85     16.55 o 
 -10  -7   9       52.04       26.13     10.01 o 
  -9  -7   9       11.50        8.71     10.89 o 
  -8  -7   9      107.75      108.71     13.45 o 
  -7  -7   9       92.50       96.76     22.62 o 
  -6  -7   9       21.98       20.59      6.06 o 
  -5  -7   9      183.06      169.73      8.91 o 
  -4  -7   9      140.51      137.04     22.30 o 
  -3  -7   9        2.83       -0.47      5.64 o 
  -2  -7   9      962.42      901.51     28.69 o 
  -1  -7   9       53.29       53.63      5.10 o 
   0  -7   9      379.34      349.28      8.75 o 
   1  -7   9       56.39       60.27      4.99 o 
   2  -7   9       31.81       29.30      5.61 o 
   3  -7   9      107.01       82.61      7.38 o 
   4  -7   9      386.80      385.03     16.72 o 
   5  -7   9      259.99      263.30     22.71 o 
   6  -7   9      135.92      114.27     12.26 o 
   7  -7   9      271.73      281.52     11.69 o 
   8  -7   9        4.05       -5.84      5.84 o 
   9  -7   9        8.73       10.01     12.39 o 
  10  -7   9        7.15        1.74     13.06 o 
 -13  -6   9       17.78       40.45     13.45 o 
 -12  -6   9      127.50      137.01     15.87 o 
 -11  -6   9       70.80       82.21      9.52 o 
 -10  -6   9       80.42       87.62     12.63 o 
  -9  -6   9      180.20      149.24      9.21 o 
  -8  -6   9      184.78      143.30     11.95 o 
  -7  -6   9      155.23      146.44     11.67 o 
  -6  -6   9      430.29      409.54     11.99 o 
  -5  -6   9        2.72        4.03     11.18 o 
  -4  -6   9      238.10      250.95     16.84 o 
  -3  -6   9      124.67      123.18      7.76 o 
  -2  -6   9      161.63      151.50      5.98 o 
  -1  -6   9      182.93      176.90      6.13 o 
   0  -6   9       50.66       52.38      6.40 o 
   1  -6   9       19.63       18.08      4.73 o 
   2  -6   9      659.57      637.40     15.15 o 
   3  -6   9      300.05      279.10     18.92 o 
   4  -6   9      176.67      156.57      7.91 o 
   5  -6   9       53.27       45.47      6.73 o 
   6  -6   9       63.20       39.75      6.57 o 
   7  -6   9      157.29      143.37     17.39 o 
   8  -6   9       81.14       59.17     12.63 o 
   9  -6   9       87.80       80.89     13.69 o 
  10  -6   9       63.50       59.17     14.56 o 
  11  -6   9       35.95        5.42     11.27 o 
 -12  -5   9        3.24        4.76      7.59 o 
 -11  -5   9       25.11       30.12      6.23 o 
 -10  -5   9      210.01      219.48     10.30 o 
  -9  -5   9      280.30      266.46      8.40 o 
  -8  -5   9      418.34      426.79     10.06 o 
  -7  -5   9      528.31      516.16      7.62 o 
  -6  -5   9      299.85      266.34      9.57 o 
  -5  -5   9      353.51      364.16     10.52 o 
  -4  -5   9      324.53      284.76     22.11 o 
  -3  -5   9     1411.34     1333.60     21.72 o 
  -2  -5   9      133.76      115.14      4.26 o 
  -1  -5   9       31.39       29.56      3.11 o 
   0  -5   9      107.00      105.98      4.01 o 
   1  -5   9      288.96      281.87      6.03 o 
   2  -5   9      238.16      240.39      5.67 o 
   3  -5   9      375.79      358.36      8.28 o 
   4  -5   9       96.13       92.80      6.50 o 
   5  -5   9       43.07       28.62      4.43 o 
   6  -5   9      499.30      499.04     13.60 o 
   7  -5   9        4.84       20.91      5.81 o 
   8  -5   9      317.87      337.29     20.56 o 
   9  -5   9       53.89       62.55     11.20 o 
  10  -5   9       51.22       60.52     10.11 o 
  11  -5   9        9.76       20.55     19.45 o 
  12  -5   9       54.82       53.51     17.42 o 
 -14  -4   9       32.20       44.36     13.26 o 
 -13  -4   9       47.64       49.16      7.73 o 
 -12  -4   9      121.45      116.21      6.12 o 
 -11  -4   9      298.31      311.39      7.48 o 
 -10  -4   9      113.51      108.19      5.02 o 
  -9  -4   9      457.99      461.32     15.04 o 
  -8  -4   9      311.20      299.70      6.29 o 
  -7  -4   9      293.98      274.63      5.21 o 
  -6  -4   9      324.52      334.56      6.87 o 
  -5  -4   9      308.60      281.77      5.99 o 
  -4  -4   9       94.63      102.34      5.59 o 
  -3  -4   9      360.15      324.02     14.31 o 
  -2  -4   9      237.30      252.50      4.65 o 
  -1  -4   9     1947.03     1895.21     55.93 o 
   0  -4   9      405.84      407.23      7.07 o 
   1  -4   9      182.46      187.35      4.64 o 
   2  -4   9     1830.15     1809.98     24.42 o 
   3  -4   9      731.68      710.41     19.93 o 
   4  -4   9     1144.00     1117.34     55.99 o 
   5  -4   9      130.90      130.03     12.82 o 
   6  -4   9      232.96      213.71      8.33 o 
   7  -4   9      298.05      306.63     10.86 o 
   8  -4   9       32.24       25.27      6.73 o 
   9  -4   9       84.81      107.12     27.94 o 
  10  -4   9       23.69       20.07      8.90 o 
  11  -4   9        6.79       10.00     11.83 o 
  12  -4   9       46.24       20.85     12.39 o 
 -14  -3   9      148.59      149.35     17.42 o 
 -13  -3   9       79.34       77.51      6.90 o 
 -12  -3   9      363.80      355.40     11.61 o 
 -11  -3   9      490.63      513.86      9.25 o 
 -10  -3   9      108.43      103.93      5.53 o 
  -9  -3   9       55.07       42.46      8.38 o 
  -8  -3   9       14.06       12.70      2.69 o 
  -7  -3   9     1006.15      999.90     12.58 o 
  -6  -3   9      102.94       93.93      4.21 o 
  -5  -3   9     1199.45     1142.15     18.79 o 
  -4  -3   9       44.28       39.25      3.36 o 
  -3  -3   9      143.09      125.08      3.70 o 
  -2  -3   9      566.98      544.08     14.43 o 
  -1  -3   9      422.49      427.09      7.85 o 
   0  -3   9     1389.34     1384.76     42.31 o 
   1  -3   9      452.89      408.50      8.60 o 
   2  -3   9       75.06       77.96      3.45 o 
   3  -3   9     1787.24     1723.35     33.92 o 
   4  -3   9      540.33      536.06     12.56 o 
   5  -3   9      446.93      434.69     11.07 o 
   6  -3   9      232.21      243.68      9.52 o 
   7  -3   9       26.94       15.22      6.19 o 
   8  -3   9      206.21      218.52      9.53 o 
   9  -3   9      412.75      444.90     18.67 o 
  10  -3   9      240.71      267.62     11.74 o 
  11  -3   9      145.98      130.67     15.24 o 
  12  -3   9       22.69        9.58     13.93 o 
  13  -3   9        7.32       13.93     12.63 o 
 -15  -2   9       43.95       62.85     14.37 o 
 -14  -2   9       68.48       88.73     15.00 o 
 -13  -2   9      329.68      338.89      9.33 o 
 -12  -2   9      133.78      137.22      6.49 o 
 -11  -2   9      353.91      355.27      9.69 o 
 -10  -2   9       45.26       41.65      4.51 o 
  -9  -2   9        2.41        2.72      2.65 o 
  -8  -2   9      646.72      642.93     19.35 o 
  -7  -2   9     1105.78     1042.81     19.87 o 
  -6  -2   9     1050.87     1015.76     22.21 o 
  -5  -2   9       41.19       37.57      3.84 o 
  -4  -2   9     1019.89     1081.96     15.11 o 
  -3  -2   9      147.12      141.88      6.61 o 
  -2  -2   9      466.60      470.24      6.58 o 
  -1  -2   9     1229.10     1112.34     13.41 o 
   0  -2   9       36.77       21.94      2.09 o 
   1  -2   9      962.85      970.06     24.57 o 
   2  -2   9      474.85      477.10     35.87 o 
   3  -2   9      262.82      242.91     12.93 o 
   4  -2   9      233.78      243.44      7.45 o 
   5  -2   9      343.69      338.06     12.43 o 
   6  -2   9      570.31      579.42     22.93 o 
   7  -2   9      291.15      302.94     10.40 o 
   8  -2   9      147.59      146.97      8.14 o 
   9  -2   9      220.27      216.60     13.06 o 
  10  -2   9      231.01      235.42     10.86 o 
  11  -2   9      111.08       95.81      9.28 o 
  12  -2   9      141.50      148.53     16.93 o 
  13  -2   9       19.15       25.21     15.43 o 
 -15  -1   9       88.00      105.90     14.80 o 
 -14  -1   9       19.79       23.46     12.39 o 
 -13  -1   9       97.13      101.27      6.50 o 
 -12  -1   9       92.08       98.65      6.32 o 
 -11  -1   9      210.96      217.57      6.08 o 
 -10  -1   9     1056.12     1055.57     22.41 o 
  -9  -1   9      223.90      201.25      8.41 o 
  -8  -1   9     1112.12     1053.96     41.36 o 
  -7  -1   9      341.25      333.80      9.78 o 
  -6  -1   9        1.91       -0.16      2.42 o 
  -5  -1   9     1760.55     1698.09     44.71 o 
  -4  -1   9     1973.58     1929.76     34.38 o 
  -3  -1   9      152.37      146.74      4.12 o 
  -2  -1   9     2599.04     2537.88     86.25 o 
  -1  -1   9      389.57      349.22     13.28 o 
   0  -1   9     1497.51     1456.62     31.93 o 
   1  -1   9     1517.78     1583.43     33.90 o 
   2  -1   9       38.87       44.90      6.16 o 
   3  -1   9      649.59      617.09     16.79 o 
   4  -1   9      885.16      867.88     25.55 o 
   5  -1   9      482.25      484.88     20.52 o 
   6  -1   9     1567.28     1562.01     91.46 o 
   7  -1   9       87.26       83.89      7.34 o 
   8  -1   9      304.23      277.93     24.74 o 
   9  -1   9      166.56      170.66     15.24 o 
  10  -1   9       95.65       90.20     22.06 o 
  11  -1   9       54.24       52.23     12.26 o 
  12  -1   9      123.94      122.21     14.13 o 
  13  -1   9      221.76      219.16     18.92 o 
  14  -1   9      102.65      122.21     19.98 o 
 -15   0   9       12.28        9.10     10.89 o 
 -14   0   9      347.98      363.14     19.59 o 
 -13   0   9      117.02      111.11      7.19 o 
 -12   0   9      455.09      479.34     10.21 o 
 -11   0   9      231.01      233.54      7.85 o 
 -10   0   9        0.70       -2.62      2.62 o 
  -9   0   9      236.12      233.56     12.59 o 
  -8   0   9       18.00        4.68      2.26 o 
  -7   0   9       37.81       37.10      3.48 o 
  -6   0   9     2689.18     2741.07     41.59 o 
  -5   0   9      275.66      266.79      6.35 o 
  -4   0   9     3348.27     3220.61     89.42 o 
  -3   0   9      406.01      344.56     10.05 o 
  -2   0   9      708.94      671.88     22.95 o 
  -1   0   9      289.17      310.12     10.48 o 
   0   0   9      522.78      444.37      9.61 o 
   1   0   9       93.90      130.16      7.19 o 
   2   0   9     7405.78     7741.97    191.08 o 
   3   0   9      423.36      388.18     23.02 o 
   4   0   9       29.27       24.22      5.13 o 
   5   0   9        0.99       -0.21      2.40 o 
   6   0   9        4.21        9.44      3.67 o 
   7   0   9      570.40      577.76     30.60 o 
   8   0   9      129.41      156.45     20.95 o 
   9   0   9      750.07      712.72     43.03 o 
  10   0   9       10.52       28.98      5.77 o 
  11   0   9       27.47       28.07      5.96 o 
  12   0   9      119.99      108.67     24.87 o 
  13   0   9       13.02      -10.89     10.89 o 
  14   0   9       96.14      131.74     16.93 o 
 -15   1   9       74.05       45.43     12.19 o 
 -14   1   9       22.59       25.64     11.27 o 
 -13   1   9      107.73      109.29      7.95 o 
 -12   1   9       81.94       80.04      5.62 o 
 -11   1   9      219.36      209.29     10.94 o 
 -10   1   9      993.89      996.68     14.72 o 
  -9   1   9      230.75      196.35      6.26 o 
  -8   1   9     1063.62     1029.77     16.92 o 
  -7   1   9      407.18      375.84      8.18 o 
  -6   1   9        2.21        5.69      2.94 o 
  -5   1   9     1847.22     1789.39     25.22 o 
  -4   1   9     1956.92     1927.03     26.52 o 
  -3   1   9      149.33      156.57      3.71 o 
  -2   1   9     2537.71     2544.58     55.32 o 
  -1   1   9      401.60      394.19      6.21 o 
   0   1   9     1538.38     1534.20     62.06 o 
   1   1   9     1489.91     1552.56    124.84 o 
   2   1   9       29.31       35.35      3.35 o 
   3   1   9      661.78      642.67     26.65 o 
   4   1   9      871.39      887.43     38.03 o 
   5   1   9      505.30      518.67     26.85 o 
   6   1   9     1569.02     1599.48     70.28 o 
   7   1   9       90.93       85.06      5.04 o 
   8   1   9      296.46      310.42     15.66 o 
   9   1   9      186.63      177.46     13.45 o 
  10   1   9      110.59       66.34      8.06 o 
  11   1   9       59.12       68.13      7.24 o 
  12   1   9      124.03      135.20     15.90 o 
  13   1   9      209.76      250.90     23.83 o 
  14   1   9      102.80      103.65     14.47 o 
 -15   2   9       45.67       57.19     15.87 o 
 -14   2   9       48.84       41.32     13.45 o 
 -13   2   9      322.37      336.60     11.84 o 
 -12   2   9      123.74      133.71      8.57 o 
 -11   2   9      380.80      363.83     22.80 o 
 -10   2   9       44.11       37.58      5.18 o 
  -9   2   9        7.96       16.96      3.38 o 
  -8   2   9      674.38      648.64     10.63 o 
  -7   2   9     1142.11     1090.68     15.78 o 
  -6   2   9      958.56      935.41     14.61 o 
  -5   2   9       47.88       55.46      3.13 o 
  -4   2   9      980.26     1063.56     13.31 o 
  -3   2   9      168.16      165.18      8.18 o 
  -2   2   9      450.85      470.07      7.44 o 
  -1   2   9     1247.98     1200.25     18.92 o 
   0   2   9       25.32       16.22      2.27 o 
   1   2   9      993.60     1046.45     30.00 o 
   2   2   9      465.66      473.75     32.51 o 
   3   2   9      269.67      253.45     15.28 o 
   4   2   9      195.39      202.51      5.67 o 
   5   2   9      387.40      374.50     24.72 o 
   6   2   9      594.50      547.55     52.28 o 
   7   2   9      301.74      312.33     13.09 o 
   8   2   9      141.77      149.28      5.89 o 
   9   2   9      193.44      189.84      9.85 o 
  10   2   9      249.32      241.37     16.11 o 
  11   2   9      111.37      104.05      9.82 o 
  12   2   9      141.43      131.31     15.32 o 
  13   2   9       23.28       70.90     11.28 o 
  14   2   9       20.15      103.73     23.03 o 
 -15   3   9       61.92       61.35     15.24 o 
 -14   3   9      142.88      124.63     16.30 o 
 -13   3   9       83.14      104.28      7.63 o 
 -12   3   9      340.64      356.33      9.65 o 
 -11   3   9      493.13      484.04     23.79 o 
 -10   3   9      101.02      104.20      6.80 o 
  -9   3   9       49.82       50.65      4.26 o 
  -8   3   9        6.56        4.53      2.88 o 
  -7   3   9      904.84      930.86     24.66 o 
  -6   3   9       98.92       95.79      4.61 o 
  -5   3   9     1260.22     1232.02     20.11 o 
  -4   3   9       54.48       58.09      5.70 o 
  -3   3   9      158.36      141.46     11.97 o 
  -2   3   9      500.63      528.00      7.29 o 
  -1   3   9      438.27      478.72      8.86 o 
   0   3   9     1401.50     1510.94     34.03 o 
   1   3   9      489.78      476.76      7.85 o 
   2   3   9       60.84       71.99      6.10 o 
   3   3   9     1876.86     1865.34     64.69 o 
   4   3   9      508.41      497.30     30.65 o 
   5   3   9      439.68      470.62      9.78 o 
   6   3   9      234.34      232.65      9.97 o 
   7   3   9       24.27       26.69      4.07 o 
   8   3   9      245.40      241.42     30.77 o 
   9   3   9      393.09      415.94     21.86 o 
  10   3   9      243.47      258.63     18.02 o 
  11   3   9      124.35      113.82     19.64 o 
  12   3   9       24.24       11.62     13.14 o 
  13   3   9        9.32        4.35      9.41 o 
 -15   4   9       85.03       50.22     15.00 o 
 -14   4   9       36.63       53.34     11.42 o 
 -13   4   9       38.66       27.48     12.91 o 
 -12   4   9      128.89      123.53     10.86 o 
 -11   4   9      283.13      296.58     13.94 o 
 -10   4   9      120.74      120.38      5.80 o 
  -9   4   9      484.34      497.42     12.12 o 
  -8   4   9      300.35      287.93      7.66 o 
  -7   4   9      309.26      300.51      7.19 o 
  -6   4   9      277.62      283.45      7.09 o 
  -5   4   9      328.63      327.07      6.57 o 
  -4   4   9      114.18      127.21      4.75 o 
  -3   4   9      361.05      332.97     20.83 o 
  -2   4   9      258.66      289.93      7.90 o 
  -1   4   9     1820.40     1883.27     25.25 o 
   0   4   9      443.95      489.89      9.40 o 
   1   4   9      199.36      223.23      8.60 o 
   2   4   9     1953.97     2063.06     31.93 o 
   3   4   9      721.58      719.16     17.27 o 
   4   4   9     1023.22     1096.91     27.72 o 
   5   4   9      167.46      172.67      5.65 o 
   6   4   9      222.35      231.86     13.72 o 
   7   4   9      282.87      267.04     16.22 o 
   8   4   9       34.03       26.09      4.81 o 
   9   4   9       75.27       69.66      6.50 o 
  10   4   9       33.03       25.93      5.25 o 
  11   4   9        8.10        4.59      7.69 o 
  12   4   9       45.21       46.10     10.74 o 
  13   4   9       30.60       35.03     16.55 o 
 -14   5   9       30.99       53.90     15.24 o 
 -13   5   9       38.73       32.85     12.39 o 
 -12   5   9        6.81        4.65      5.00 o 
 -11   5   9       23.66       21.84      4.78 o 
 -10   5   9      240.34      253.63      9.31 o 
  -9   5   9      270.30      271.75     11.25 o 
  -8   5   9      407.44      408.60      7.66 o 
  -7   5   9      455.76      461.98      8.88 o 
  -6   5   9      308.75      284.50      7.90 o 
  -5   5   9      375.00      374.14      8.05 o 
  -4   5   9      291.81      291.06      8.77 o 
  -3   5   9     1379.40     1236.51    116.36 o 
  -2   5   9      182.60      165.60     12.73 o 
  -1   5   9       29.81       37.27      9.41 o 
   0   5   9      118.36      107.78     12.48 o 
   1   5   9      258.54      274.44      7.16 o 
   2   5   9      234.73      233.52      7.58 o 
   3   5   9      340.25      333.02     25.52 o 
   4   5   9      106.56      108.38      5.76 o 
   5   5   9       36.24       27.63      3.91 o 
   6   5   9      514.07      511.63     29.78 o 
   7   5   9        5.74        8.20      4.59 o 
   8   5   9      318.15      343.55     15.99 o 
   9   5   9       45.44       48.10      7.01 o 
  10   5   9       42.86       37.78      7.63 o 
  11   5   9        4.03       -7.31      7.31 o 
  12   5   9       52.48       60.01     21.72 o 
 -13   6   9       23.37       40.45     13.45 o 
 -12   6   9      150.62      169.86     29.15 o 
 -11   6   9       61.50       56.31      9.27 o 
 -10   6   9       74.69       80.19      7.21 o 
  -9   6   9      155.64      153.46      6.50 o 
  -8   6   9      179.26      181.13      4.53 o 
  -7   6   9      156.09      159.69      7.16 o 
  -6   6   9      408.75      409.07      9.69 o 
  -5   6   9        1.26        5.53      4.27 o 
  -4   6   9      231.42      261.05      7.47 o 
  -3   6   9       97.54       94.46     11.75 o 
  -2   6   9      151.40      146.98     10.01 o 
  -1   6   9      160.02      168.71     11.73 o 
   0   6   9       55.21       55.03      4.88 o 
   1   6   9       32.47        7.34      7.29 o 
   2   6   9      684.63      696.89     16.37 o 
   3   6   9      300.25      304.62      9.00 o 
   4   6   9      171.27      175.05      7.41 o 
   5   6   9       66.75       58.72      6.82 o 
   6   6   9       72.19       69.36      7.53 o 
   7   6   9      119.72      102.72     21.80 o 
   8   6   9       79.40       71.96     11.94 o 
   9   6   9       78.43       64.14      8.19 o 
  10   6   9       77.52       71.72     17.42 o 
  11   6   9       40.01       35.82     10.80 o 
 -13   7   9       15.54       -2.61     12.63 o 
  -9   7   9        7.23       12.63     12.63 o 
  -8   7   9       96.42       72.83     10.64 o 
  -7   7   9       79.79       68.34      9.89 o 
  -6   7   9       23.83       25.28      5.57 o 
  -5   7   9      206.46      213.66      7.84 o 
  -4   7   9      120.79      108.17      9.72 o 
  -3   7   9        4.07        0.69      5.38 o 
  -2   7   9      917.93      945.20     29.37 o 
  -1   7   9       52.29       60.92      8.05 o 
   0   7   9      331.23      341.53      9.16 o 
   1   7   9       48.24       53.21      5.72 o 
   2   7   9       35.24       30.00      5.45 o 
   3   7   9       77.82       77.85     15.46 o 
   4   7   9      376.06      365.74     16.64 o 
   5   7   9      246.77      277.91      9.41 o 
   6   7   9      145.98      139.53      9.36 o 
   7   7   9      277.61      263.30     13.16 o 
   8   7   9        1.48        1.57      6.16 o 
   9   7   9       12.67       10.42      8.23 o 
  10   7   9        7.18       -9.58      9.77 o 
  -8   8   9      137.16      110.00     13.04 o 
  -7   8   9       10.99       17.42     11.51 o 
  -6   8   9      491.77      510.97     15.89 o 
  -5   8   9      272.46      260.90     12.72 o 
  -4   8   9      339.91      368.50     16.86 o 
  -3   8   9        5.26        7.53      6.31 o 
  -2   8   9       43.86       44.08      9.12 o 
  -1   8   9      185.77      180.86      7.82 o 
   0   8   9       73.11       65.58      6.39 o 
   1   8   9       85.48       92.53     25.08 o 
   2   8   9       10.57       17.13      5.88 o 
   3   8   9       32.12       28.03     15.98 o 
   4   8   9      148.08      172.54     10.69 o 
   5   8   9       71.29       80.41      9.83 o 
   6   8   9        3.83        5.15      8.03 o 
   7   8   9      102.12      126.50     13.28 o 
   8   8   9       51.39       39.25     10.65 o 
   9   8   9       14.50       13.35      9.24 o 
  -8   9   9       18.59       64.59     16.30 o 
  -7   9   9       25.92        4.35     11.51 o 
  -6   9   9       22.67       47.85     12.63 o 
  -5   9   9      163.89      162.22     11.73 o 
  -4   9   9       80.94       69.99     21.09 o 
  -3   9   9      310.48      326.27     14.06 o 
  -2   9   9      150.69      139.82     15.63 o 
  -1   9   9       18.45       13.40      7.76 o 
   0   9   9      159.77      134.10     10.21 o 
   1   9   9      190.87      212.77     10.54 o 
   2   9   9      124.63      115.05     13.47 o 
   3   9   9      225.28      258.56     12.41 o 
   4   9   9      158.99      157.42     11.13 o 
   5   9   9       17.00       15.09     16.21 o 
   6   9   9        5.95        4.16     10.89 o 
   7   9   9        7.66       -3.70      8.83 o 
   8   9   9      102.21       94.82     16.30 o 
  -8  10   9        3.42      -11.51     11.51 o 
  -7  10   9       19.84       46.11     16.74 o 
  -5  10   9       43.26       26.71     13.69 o 
  -4  10   9       48.38       22.40     14.80 o 
  -3  10   9      133.54      153.95     16.55 o 
  -2  10   9       55.04       55.20     13.93 o 
  -1  10   9      122.30      143.11     16.11 o 
   1  10   9       43.56       22.16     14.13 o 
   2  10   9       60.97       98.70     15.87 o 
   3  10   9       23.77       38.70     13.26 o 
   4  10   9       51.37       46.11     14.80 o 
   5  10   9       42.77        9.10     12.82 o 
   6  10   9        3.70      -10.69     10.69 o 
   2 -11  10      120.87       89.12     18.29 o 
  -5 -10  10        8.05       31.62     28.16 o 
  -4 -10  10       43.34       51.56     16.96 o 
  -3 -10  10        1.34        0.83      7.50 o 
  -2 -10  10       46.61       54.38      9.49 o 
  -1 -10  10       20.53       23.06     20.88 o 
   0 -10  10      147.47      122.21     16.30 o 
   1 -10  10        7.35        3.39     14.13 o 
   2 -10  10       26.44       16.51     17.61 o 
   3 -10  10       20.57        6.74     10.09 o 
   4 -10  10      179.20      184.88     12.95 o 
  -8  -9  10       17.29        7.40     13.06 o 
  -7  -9  10       20.33       47.61     14.80 o 
  -6  -9  10      224.84      249.83     18.29 o 
  -5  -9  10       32.75       40.80      8.99 o 
  -4  -9  10      106.48      101.94      9.36 o 
  -3  -9  10       55.37       81.27     17.17 o 
  -2  -9  10        0.69       25.35      7.56 o 
  -1  -9  10       88.22      103.39      9.18 o 
   0  -9  10      234.31      260.37     14.44 o 
   1  -9  10       94.56      118.78     20.34 o 
   2  -9  10       77.05       75.69     18.51 o 
   3  -9  10        9.03        0.29      9.24 o 
   4  -9  10       27.53       35.22      8.38 o 
   5  -9  10       54.98       46.25      9.59 o 
   6  -9  10        8.99        8.27      9.65 o 
   7  -9  10       59.09       33.24     14.13 o 
   8  -9  10        6.56       46.54     15.00 o 
 -10  -8  10       40.33       65.22     15.63 o 
  -9  -8  10        7.88        0.19     10.01 o 
  -8  -8  10       36.96       12.63      9.34 o 
  -7  -8  10        3.14       11.95     10.21 o 
  -6  -8  10       31.22       10.20      8.25 o 
  -5  -8  10       40.38       46.86      7.45 o 
  -4  -8  10      306.24      291.41     11.21 o 
  -3  -8  10      345.09      354.50     12.27 o 
  -2  -8  10       49.99       34.82      6.63 o 
  -1  -8  10       34.21       22.12     12.19 o 
   0  -8  10      109.73      121.64      7.01 o 
   1  -8  10      208.13      223.52     14.13 o 
   2  -8  10       56.37       58.38     22.62 o 
   3  -8  10      131.15      124.06      9.74 o 
   4  -8  10      101.33       79.94     24.92 o 
   5  -8  10      139.56      151.33     15.63 o 
   6  -8  10       64.20       70.38     21.41 o 
   7  -8  10       76.51       71.05      9.89 o 
   8  -8  10       24.00       44.54     10.30 o 
 -12  -7  10        8.17       -0.44     12.39 o 
 -11  -7  10       12.97       13.26     10.21 o 
 -10  -7  10      163.19      191.39     16.11 o 
  -9  -7  10      553.73      485.54     21.53 o 
  -8  -7  10      185.26      179.63     14.13 o 
  -7  -7  10      294.17      287.82     24.12 o 
  -6  -7  10       72.57       67.44     11.85 o 
  -5  -7  10       83.00       61.19     25.88 o 
  -3  -7  10      192.49      176.34     13.45 o 
  -2  -7  10      287.42      308.95     10.61 o 
  -1  -7  10      207.04      199.20      9.90 o 
   0  -7  10       17.35       20.55      5.21 o 
   1  -7  10        7.81        2.55      4.29 o 
   2  -7  10       94.97      107.36      7.98 o 
   3  -7  10       80.20       70.73     11.73 o 
   4  -7  10       38.10       43.66     15.12 o 
   5  -7  10       33.58       46.25      7.63 o 
   6  -7  10       16.73        8.45     11.76 o 
   7  -7  10      365.15      370.77     30.77 o 
   8  -7  10       10.70       13.06     11.08 o 
   9  -7  10       72.42       86.36     15.24 o 
 -13  -6  10      114.32      108.52     16.55 o 
 -12  -6  10      182.90      205.47     17.80 o 
 -11  -6  10      126.54      103.05     13.45 o 
 -10  -6  10       16.35       33.49     18.26 o 
  -9  -6  10       15.57       29.17     11.76 o 
  -8  -6  10       51.38       47.17     11.08 o 
  -7  -6  10      168.83      183.50      9.24 o 
  -6  -6  10       68.13       56.68      6.89 o 
  -5  -6  10      370.31      371.49     11.70 o 
  -4  -6  10       70.10       72.89      8.90 o 
  -3  -6  10      313.85      305.67     10.07 o 
  -2  -6  10      162.47      164.53      8.81 o 
  -1  -6  10      211.30      189.37      6.97 o 
   0  -6  10      442.59      433.71     12.88 o 
   1  -6  10      147.27      152.61      6.40 o 
   2  -6  10       32.12       31.22      5.83 o 
   3  -6  10      323.35      289.90     42.19 o 
   4  -6  10      317.58      300.06     12.07 o 
   5  -6  10       79.80       74.75      7.19 o 
   6  -6  10      355.04      350.55     11.92 o 
   7  -6  10      320.09      292.26     16.11 o 
   9  -6  10       52.45       70.93     13.93 o 
  10  -6  10       65.30       68.26     16.30 o 
 -13  -5  10        6.27        9.69      7.76 o 
 -12  -5  10       43.15       53.19      7.68 o 
 -11  -5  10      143.83      153.62      8.26 o 
 -10  -5  10       35.48       45.60     16.13 o 
  -9  -5  10      185.40      199.68      9.59 o 
  -8  -5  10      221.10      238.24      9.92 o 
  -7  -5  10      238.24      236.37      9.29 o 
  -6  -5  10     1102.45     1056.53     15.81 o 
  -5  -5  10       69.11       73.36      5.08 o 
  -4  -5  10      563.73      591.15     14.30 o 
  -3  -5  10      582.04      539.68     18.67 o 
  -2  -5  10      101.51      118.16      6.66 o 
  -1  -5  10      559.33      589.11     15.95 o 
   0  -5  10      488.82      473.49      8.41 o 
   1  -5  10      439.36      440.53      8.02 o 
   2  -5  10      237.50      238.38      8.86 o 
   3  -5  10      169.80      172.69      6.31 o 
   4  -5  10      361.05      361.25     12.02 o 
   5  -5  10       77.14       89.59      5.62 o 
   6  -5  10      240.84      234.43      7.73 o 
   7  -5  10       50.07       43.85      6.62 o 
   8  -5  10      127.34      142.11     11.54 o 
   9  -5  10       11.22       10.59      9.46 o 
  10  -5  10      119.61      152.34     14.78 o 
  11  -5  10       57.09       82.63     16.11 o 
 -14  -4  10        4.67       17.42     11.95 o 
 -13  -4  10       27.66       27.99      7.84 o 
 -12  -4  10      290.40      292.87      7.81 o 
 -11  -4  10       31.93       29.10      6.52 o 
 -10  -4  10      633.53      635.29     10.84 o 
  -9  -4  10       84.97       89.56      4.91 o 
  -8  -4  10      391.84      401.83      6.84 o 
  -7  -4  10       73.50       68.41      3.59 o 
  -6  -4  10      523.94      512.34     19.65 o 
  -5  -4  10      221.79      212.42      5.58 o 
  -4  -4  10      289.85      283.83      6.13 o 
  -3  -4  10       69.66       72.18      4.40 o 
  -2  -4  10      435.81      374.52     16.28 o 
  -1  -4  10      112.89      109.99      7.88 o 
   0  -4  10      926.53      851.57     17.96 o 
   1  -4  10       53.11       49.49      3.52 o 
   2  -4  10      121.11      113.50      4.99 o 
   3  -4  10      177.39      158.10     13.58 o 
   4  -4  10       34.64       29.52      3.97 o 
   5  -4  10       41.24       42.52      4.47 o 
   6  -4  10      756.27      713.53     61.32 o 
   7  -4  10      165.49      138.75     13.06 o 
   8  -4  10      229.00      273.44     10.91 o 
   9  -4  10      105.32       95.91     24.67 o 
  10  -4  10       71.50       88.43      9.88 o 
  11  -4  10       56.25       55.01     14.13 o 
  12  -4  10        8.12        7.21     12.82 o 
 -14  -3  10       81.21       91.97     13.69 o 
 -13  -3  10       92.74       93.69     10.63 o 
 -12  -3  10      111.86      112.60      6.09 o 
 -11  -3  10      113.80      106.25      8.68 o 
 -10  -3  10      176.54      167.39      5.56 o 
  -9  -3  10      202.85      191.01     10.08 o 
  -8  -3  10      998.22      979.68     22.42 o 
  -7  -3  10       96.94      101.98      9.59 o 
  -6  -3  10     1087.72     1067.47     20.20 o 
  -5  -3  10      392.36      365.37      6.99 o 
  -4  -3  10     1020.88      995.75     12.78 o 
  -3  -3  10      165.83      149.27      4.91 o 
  -2  -3  10      117.69      121.18     10.29 o 
  -1  -3  10       58.83       60.10      2.79 o 
   0  -3  10      592.26      573.32      8.93 o 
   1  -3  10        0.02       -0.15      2.99 o 
   2  -3  10     2721.25     2569.24     84.24 o 
   3  -3  10      659.44      659.56     17.71 o 
   4  -3  10      562.41      574.88     16.21 o 
   5  -3  10      157.44      148.53      7.38 o 
   6  -3  10      230.61      242.15      8.97 o 
   7  -3  10      119.08      116.58      7.91 o 
   8  -3  10      115.10      114.43      8.37 o 
   9  -3  10      102.55      114.73      8.91 o 
  10  -3  10      212.01      231.55     17.17 o 
  11  -3  10       22.04        5.23     17.27 o 
  12  -3  10       58.39       63.47     14.80 o 
 -14  -2  10        2.83       -9.77      9.77 o 
 -13  -2  10      171.66      165.63     11.18 o 
 -12  -2  10       76.80       88.50      9.42 o 
 -11  -2  10      264.48      236.53     10.62 o 
 -10  -2  10      440.35      443.00     16.95 o 
  -9  -2  10       90.79       88.03      4.69 o 
  -8  -2  10      333.23      320.14      8.31 o 
  -7  -2  10       20.63       19.59      3.13 o 
  -6  -2  10      102.93       95.60      4.81 o 
  -5  -2  10      753.77      751.10     15.43 o 
  -4  -2  10     1197.29     1151.42     17.30 o 
  -3  -2  10      809.45      786.01     27.75 o 
  -2  -2  10     2115.84     2091.45     39.13 o 
  -1  -2  10      231.88      235.16      7.79 o 
   0  -2  10      789.26      855.38     16.84 o 
   1  -2  10      330.98      288.75      8.07 o 
   2  -2  10      161.59      173.76      8.69 o 
   3  -2  10      739.99      755.92     19.96 o 
   4  -2  10       27.50       26.52      7.59 o 
   5  -2  10      668.50      736.92     23.71 o 
   6  -2  10      252.20      253.35     24.58 o 
   7  -2  10       33.29       36.80      6.37 o 
   8  -2  10      680.63      691.68     40.76 o 
   9  -2  10      108.65      111.39      8.43 o 
  10  -2  10       95.89      118.41     14.37 o 
  11  -2  10       29.21       16.52     10.79 o 
  12  -2  10      185.45      180.26     16.55 o 
  13  -2  10       48.99      106.73     17.17 o 
 -15  -1  10      105.33      118.97     14.80 o 
 -14  -1  10       70.60       59.80     14.13 o 
 -13  -1  10       19.39       18.23     11.86 o 
 -12  -1  10       22.31       14.65      4.99 o 
 -11  -1  10      808.82      782.91     13.37 o 
 -10  -1  10       16.25       23.43      4.60 o 
  -9  -1  10      187.85      198.97      6.32 o 
  -8  -1  10       87.87       74.81      4.23 o 
  -7  -1  10        2.08        3.06      2.66 o 
  -6  -1  10      949.98      930.17     27.75 o 
  -5  -1  10       10.17        6.21      2.41 o 
  -4  -1  10      802.04      810.56     18.31 o 
  -3  -1  10     2516.58     2359.58     74.02 o 
  -2  -1  10      299.02      307.49      6.57 o 
  -1  -1  10     1347.08     1184.76     35.77 o 
   0  -1  10      329.40      349.74     13.62 o 
   1  -1  10      776.71      747.61     13.15 o 
   2  -1  10     1822.33     1818.60     54.01 o 
   3  -1  10      267.21      247.08     10.15 o 
   4  -1  10      712.00      717.85     26.30 o 
   5  -1  10     1145.42     1066.81     78.99 o 
   6  -1  10      299.08      284.58     16.77 o 
   7  -1  10      288.46      298.41     10.52 o 
   8  -1  10      112.20      110.94      6.07 o 
   9  -1  10      164.70      165.07     20.13 o 
  10  -1  10      177.72      158.13     10.07 o 
  11  -1  10        7.39       19.55     14.56 o 
  12  -1  10       53.73       58.93     12.82 o 
  13  -1  10       80.09       58.06     16.55 o 
 -15   0  10       10.02       11.08     12.19 o 
 -14   0  10      249.43      322.94     19.98 o 
 -13   0  10      115.55      112.49     14.37 o 
 -12   0  10      192.98      177.73     12.56 o 
 -11   0  10      244.78      270.64      9.24 o 
 -10   0  10        1.39       -0.51      2.87 o 
  -9   0  10        1.72        3.50      3.68 o 
  -8   0  10      372.86      361.17      7.36 o 
  -7   0  10      542.04      531.07      9.20 o 
  -6   0  10      385.69      404.98      8.70 o 
  -5   0  10     5743.37     5444.14     85.35 o 
  -4   0  10        0.95        0.81      2.08 o 
  -3   0  10      543.51      485.92     16.81 o 
  -2   0  10      584.97      564.65     17.46 o 
  -1   0  10      381.67      375.32     14.44 o 
   0   0  10     1966.37     2052.61    108.68 o 
   1   0  10      102.31       95.18      3.58 o 
   2   0  10      183.99      192.78      7.56 o 
   3   0  10      865.34      890.14     30.99 o 
   4   0  10      409.23      401.65     21.27 o 
   5   0  10      487.94      496.39     34.49 o 
   6   0  10      495.97      515.63     19.08 o 
   7   0  10      381.75      388.14     28.24 o 
   8   0  10      204.70      215.31     11.11 o 
   9   0  10       62.99       71.24     10.74 o 
  10   0  10       11.19       26.26      5.94 o 
  11   0  10      235.65      240.00      9.90 o 
  12   0  10       24.19       36.96     12.19 o 
  13   0  10        0.75      -11.51     11.51 o 
 -15   1  10      105.82      108.27     15.24 o 
 -14   1  10       96.10      104.55     15.00 o 
 -13   1  10       17.76       15.97      5.15 o 
 -12   1  10       23.87       12.90      6.05 o 
 -11   1  10      784.97      784.46     15.43 o 
 -10   1  10       17.69       12.43      5.52 o 
  -9   1  10      181.03      196.83      5.44 o 
  -8   1  10       76.57       62.36      4.66 o 
  -7   1  10        5.00        4.42      2.97 o 
  -6   1  10      898.69      872.28     15.02 o 
  -5   1  10       13.37       12.25      2.57 o 
  -4   1  10      894.21      889.17     23.79 o 
  -3   1  10     2488.39     2435.54     40.92 o 
  -2   1  10      312.00      322.40      6.28 o 
  -1   1  10     1284.21     1229.14     37.91 o 
   0   1  10      348.95      389.68      9.13 o 
   1   1  10      708.95      722.67     20.56 o 
   2   1  10     1915.81     1946.44     87.30 o 
   3   1  10      268.87      270.41     12.16 o 
   4   1  10      763.92      818.08     34.96 o 
   5   1  10     1116.87     1101.75     55.78 o 
   6   1  10      261.09      252.50     19.13 o 
   7   1  10      254.83      251.06      7.69 o 
   8   1  10      120.16      117.47     14.20 o 
   9   1  10      188.32      213.98     13.11 o 
  10   1  10      168.57      140.18     10.05 o 
  11   1  10        9.20       -2.35      5.06 o 
  12   1  10       36.88       11.62     19.13 o 
  13   1  10       85.47       87.24     11.41 o 
 -15   2  10      172.85      225.50     19.35 o 
 -14   2  10        3.35        4.55      9.77 o 
 -13   2  10      145.50      161.71      7.94 o 
 -12   2  10       59.84       50.83      5.39 o 
 -11   2  10      256.11      251.33      7.56 o 
 -10   2  10      438.70      439.13      8.01 o 
  -9   2  10      111.72      114.92      8.47 o 
  -8   2  10      339.98      339.60      7.25 o 
  -7   2  10       19.77       26.56      3.77 o 
  -6   2  10      107.36      105.17      4.27 o 
  -5   2  10      672.24      691.34     10.54 o 
  -4   2  10     1208.03     1204.94     19.32 o 
  -3   2  10      840.63      840.67     13.01 o 
  -2   2  10     2303.54     2315.08     54.47 o 
  -1   2  10      226.53      245.49      7.73 o 
   0   2  10      815.97      895.98     34.08 o 
   1   2  10      295.38      262.35      9.96 o 
   2   2  10      158.36      163.22      6.99 o 
   3   2  10      728.74      747.00     29.97 o 
   4   2  10       34.84       31.66      3.47 o 
   5   2  10      611.61      641.40     32.59 o 
   6   2  10      280.04      291.75     13.07 o 
   7   2  10       32.67       41.37      6.25 o 
   8   2  10      673.58      714.35     36.88 o 
   9   2  10       91.36       83.77      7.61 o 
  10   2  10       93.01      106.64      7.87 o 
  11   2  10       17.13       10.38      6.11 o 
  12   2  10      186.28      174.04     22.50 o 
  13   2  10       51.15       59.79     10.99 o 
 -15   3  10        9.45       -4.79     12.63 o 
 -14   3  10       63.71       43.06     11.51 o 
 -13   3  10      108.62      122.00      9.59 o 
 -12   3  10      113.81      108.22      6.45 o 
 -11   3  10      110.96      100.37      5.92 o 
 -10   3  10      178.18      176.62      6.92 o 
  -9   3  10      164.18      160.30      6.75 o 
  -8   3  10     1042.68     1015.70     24.66 o 
  -7   3  10      101.84       96.84      8.40 o 
  -6   3  10     1116.48     1125.32     19.45 o 
  -5   3  10      360.35      367.62      6.33 o 
  -4   3  10     1116.17     1143.87     20.47 o 
  -3   3  10      127.94      117.09      3.88 o 
  -2   3  10      117.92      134.77      6.19 o 
  -1   3  10       52.86       48.99      7.28 o 
   0   3  10      610.32      621.35      9.66 o 
   1   3  10        1.47       -1.51      2.06 o 
   2   3  10     2688.54     2747.66     47.01 o 
   3   3  10      665.71      662.68     22.07 o 
   4   3  10      586.47      618.11     25.13 o 
   5   3  10      175.31      165.09     14.65 o 
   6   3  10      222.60      229.95     12.47 o 
   7   3  10       87.10       94.14      7.72 o 
   8   3  10      114.18      123.77      6.84 o 
   9   3  10      101.32      126.47     22.05 o 
  10   3  10      221.05      260.70     12.58 o 
  11   3  10       20.08       29.77      9.64 o 
  12   3  10       62.31       51.59     18.92 o 
  13   3  10       11.81       11.76     13.45 o 
 -15   4  10       35.21       36.77     15.43 o 
 -14   4  10        5.52       22.59     22.93 o 
 -13   4  10       18.16       14.37      9.58 o 
 -12   4  10      291.39      297.03     13.65 o 
 -11   4  10       36.39       19.14      5.16 o 
 -10   4  10      661.03      667.82     21.47 o 
  -9   4  10       68.26       70.90      4.61 o 
  -8   4  10      380.42      372.17     29.55 o 
  -7   4  10       82.75       83.90      4.42 o 
  -6   4  10      518.26      515.52      8.06 o 
  -5   4  10      261.43      257.03      6.02 o 
  -4   4  10      251.96      240.31     13.11 o 
  -3   4  10       58.55       62.08      3.59 o 
  -2   4  10      472.39      473.00      8.08 o 
  -1   4  10      123.91      129.45      5.39 o 
   0   4  10      921.06      915.07     13.44 o 
   1   4  10       48.43       38.04      3.30 o 
   2   4  10      115.88      115.85      4.86 o 
   3   4  10      226.85      219.96      5.66 o 
   4   4  10       23.69       13.94      3.49 o 
   5   4  10       26.87       18.43      4.15 o 
   6   4  10      731.93      772.31     17.74 o 
   7   4  10      165.12      176.78     10.41 o 
   8   4  10      191.93      199.11      7.17 o 
   9   4  10      115.33      127.67      7.53 o 
  10   4  10       72.94       78.99     11.57 o 
  11   4  10       73.11       58.26      7.71 o 
  12   4  10        7.79       -1.83      9.82 o 
 -13   5  10        7.20       -5.79      6.63 o 
 -12   5  10       46.49       44.07      9.60 o 
 -11   5  10      133.37      148.92      7.54 o 
 -10   5  10       35.76       48.02      7.56 o 
  -9   5  10      198.98      209.81      7.11 o 
  -8   5  10      234.96      236.95      6.37 o 
  -7   5  10      246.99      258.06      7.94 o 
  -6   5  10     1079.32     1097.27     22.83 o 
  -5   5  10       63.18       63.23     15.71 o 
  -4   5  10      526.17      526.63     16.49 o 
  -3   5  10      653.08      615.79     20.10 o 
  -2   5  10      102.61      113.43      5.71 o 
  -1   5  10      587.11      641.07     15.06 o 
   0   5  10      476.82      484.73     10.38 o 
   1   5  10      451.56      462.20     29.92 o 
   2   5  10      191.17      217.73     13.51 o 
   3   5  10      166.22      166.26     10.12 o 
   4   5  10      375.66      374.92     15.12 o 
   5   5  10      100.91      111.93      6.31 o 
   6   5  10      237.63      229.09      8.40 o 
   7   5  10       74.47       65.53     11.15 o 
   8   5  10      120.32      118.05     14.24 o 
   9   5  10       13.96       21.59      6.54 o 
  10   5  10      113.98      117.14      9.00 o 
  11   5  10       52.78       57.61     10.43 o 
  12   5  10       69.36       81.08     18.67 o 
 -13   6  10      117.34      103.97     17.17 o 
 -12   6  10      173.52      179.02     17.95 o 
 -11   6  10      122.67      111.37     14.37 o 
 -10   6  10       16.51       11.67      4.45 o 
  -9   6  10       19.06       13.49      5.20 o 
  -8   6  10       50.38       46.39      4.57 o 
  -7   6  10      180.28      183.23      6.64 o 
  -6   6  10       70.30       69.64      5.81 o 
  -5   6  10      350.02      328.56      8.64 o 
  -4   6  10       85.28       77.10     13.45 o 
  -3   6  10      327.36      319.95      8.37 o 
  -2   6  10      130.03      140.28      6.14 o 
  -1   6  10      198.42      199.98      7.35 o 
   0   6  10      380.69      397.80      9.53 o 
   1   6  10      175.57      180.43      7.81 o 
   2   6  10       25.44       15.94      4.38 o 
   3   6  10      389.63      405.40      9.95 o 
   4   6  10      296.80      297.44     10.25 o 
   5   6  10       59.59       54.29      9.06 o 
   6   6  10      329.89      314.04     16.38 o 
   7   6  10      317.75      312.82     21.25 o 
   8   6  10      180.66      172.17     28.81 o 
   9   6  10       44.55       25.28     16.13 o 
  10   6  10       66.25       63.57     12.07 o 
  11   6  10       30.10       20.22     15.63 o 
  -9   7  10      544.95      587.72     25.88 o 
  -8   7  10      154.58      160.72     15.43 o 
  -7   7  10      280.33      333.94     11.90 o 
  -6   7  10       60.84       61.55      6.20 o 
  -5   7  10       91.80      105.55      6.69 o 
  -4   7  10      139.28      150.49      7.69 o 
  -3   7  10      234.99      243.97     11.61 o 
  -2   7  10      289.79      316.13      9.44 o 
  -1   7  10      189.23      191.60     10.26 o 
   0   7  10       17.43       19.40      5.40 o 
   1   7  10        5.45        7.61      5.93 o 
   2   7  10      105.86       96.51      9.18 o 
   3   7  10       79.25       79.56      6.42 o 
   4   7  10       53.30       55.19     11.06 o 
   5   7  10       30.13       34.10      6.32 o 
   6   7  10       17.68       13.37     10.90 o 
   7   7  10      367.19      397.57     11.98 o 
   8   7  10       11.19       11.17      7.23 o 
   9   7  10       83.86       81.26     22.81 o 
  -8   8  10       27.85       29.56     13.26 o 
  -7   8  10        9.34       13.31     24.46 o 
  -6   8  10       32.59       46.47      8.41 o 
  -5   8  10       23.79        5.20      6.00 o 
  -4   8  10      303.79      320.56     12.52 o 
  -3   8  10      328.98      341.26     11.85 o 
  -2   8  10       61.37       59.92      5.91 o 
  -1   8  10       34.89       50.08      9.60 o 
   0   8  10      135.90      146.37      8.05 o 
   1   8  10      195.30      196.15     10.38 o 
   2   8  10       49.60       49.62      8.35 o 
   3   8  10      120.57      138.03      7.99 o 
   4   8  10      104.67      117.02      7.85 o 
   5   8  10      138.35      150.30     17.44 o 
   6   8  10       80.73       65.88      9.72 o 
   7   8  10       77.68       45.70      9.19 o 
   8   8  10       26.00       33.61      9.72 o 
  -8   9  10       10.22       30.43     14.37 o 
  -7   9  10       17.43       -9.10      9.10 o 
  -6   9  10      237.05      255.06     18.29 o 
  -5   9  10       31.54       35.66     12.63 o 
  -4   9  10      122.65      118.52     18.82 o 
  -3   9  10       40.31       51.51      8.97 o 
  -2   9  10        0.76        5.33     15.31 o 
  -1   9  10       71.75       65.63      9.37 o 
   0   9  10      244.12      285.60     10.63 o 
   1   9  10       93.01       80.03     25.73 o 
   2   9  10       80.11       76.91      8.07 o 
   3   9  10        9.01        4.79     11.95 o 
   4   9  10       24.44       10.86      8.45 o 
   5   9  10       51.85       53.28      9.89 o 
   6   9  10        9.43       43.61     28.28 o 
   7   9  10       60.62       46.30     15.24 o 
  -7  10  10       11.49       -9.34      9.34 o 
  -6  10  10        1.14       38.27     16.55 o 
  -4  10  10       47.99       34.59     14.13 o 
  -3  10  10        0.76       18.92     13.93 o 
  -2  10  10       50.21       50.46     15.63 o 
  -1  10  10       20.45       -5.23      9.58 o 
   0  10  10      147.95      155.49     16.93 o 
   1  10  10       11.71       76.78     16.55 o 
   2  10  10       22.93       43.93     14.56 o 
   3  10  10       29.94       35.03     15.43 o 
   5  10  10       24.21        8.71     13.69 o 
  -5 -10  11        2.90        0.00     11.27 o 
  -4 -10  11       42.37       32.43     10.19 o 
  -3 -10  11      115.72      100.30     11.88 o 
  -2 -10  11       52.13       44.11     10.05 o 
  -1 -10  11      210.24      193.66     12.41 o 
   0 -10  11        2.77        6.53     11.51 o 
   1 -10  11       22.03        2.85     11.95 o 
   2 -10  11       63.17       77.89     12.16 o 
   3 -10  11        5.37       -9.34     12.63 o 
   4 -10  11       59.89       63.47     16.30 o 
  -7  -9  11       56.26       70.68     15.63 o 
  -6  -9  11       20.77       32.29     10.75 o 
  -5  -9  11       26.18       39.68     11.10 o 
  -4  -9  11      172.66      195.65     12.00 o 
  -3  -9  11       72.42       75.51     17.17 o 
  -2  -9  11      270.88      276.07     28.62 o 
  -1  -9  11      144.39      155.33     19.57 o 
   0  -9  11       92.26       95.65     12.82 o 
   1  -9  11      101.97      123.33     15.46 o 
   2  -9  11        0.92        4.83     11.88 o 
   3  -9  11      255.24      241.51     12.23 o 
   4  -9  11       36.99       29.54     12.72 o 
   5  -9  11       49.64       65.82     10.45 o 
   6  -9  11       42.40       26.43     17.92 o 
   7  -9  11       12.69       11.27     13.26 o 
 -10  -8  11      101.47      105.90     15.63 o 
  -9  -8  11       73.17       80.89     15.24 o 
  -8  -8  11       38.73       40.88     13.06 o 
  -7  -8  11       65.64       50.73      8.34 o 
  -6  -8  11      433.40      475.17     15.46 o 
  -5  -8  11       31.99       35.72      9.19 o 
  -4  -8  11       73.42       56.03      8.68 o 
  -3  -8  11       51.21       57.87      8.28 o 
  -2  -8  11       47.23       42.02      9.02 o 
  -1  -8  11       40.11       30.37     12.92 o 
   0  -8  11      309.73      315.49     11.45 o 
   1  -8  11       53.08       54.65      7.98 o 
   2  -8  11      185.84      203.08     15.53 o 
   3  -8  11        5.79        6.81     19.67 o 
   4  -8  11       60.97       58.74     10.01 o 
   5  -8  11        7.47       19.30     10.98 o 
   6  -8  11        0.77        2.48      7.25 o 
   7  -8  11       53.46       57.10      9.69 o 
 -11  -7  11       47.77       27.62     15.00 o 
 -10  -7  11      108.65      119.60     15.00 o 
  -9  -7  11       65.09       46.78     12.82 o 
  -8  -7  11      118.64      122.45     15.24 o 
  -7  -7  11       61.52       49.65     10.74 o 
  -6  -7  11       22.92       20.18      8.71 o 
  -5  -7  11      381.17      366.73     12.89 o 
  -4  -7  11      135.50      147.05      8.69 o 
  -3  -7  11       31.31       36.87      7.37 o 
  -2  -7  11      366.67      328.70     31.86 o 
  -1  -7  11      119.18      137.64     11.76 o 
   0  -7  11      821.67      837.54     19.99 o 
   1  -7  11       85.38       73.67      6.21 o 
   2  -7  11      159.09      166.77     13.69 o 
   3  -7  11       83.99       79.96     16.96 o 
   4  -7  11      210.29      224.43     10.31 o 
   5  -7  11      106.13      102.86      9.12 o 
   6  -7  11      421.19      459.56     14.80 o 
   7  -7  11      166.25      174.93     15.87 o 
   8  -7  11      146.48      143.93     17.80 o 
   9  -7  11       54.24       28.50     15.00 o 
 -13  -6  11       14.48       20.46     12.82 o 
 -12  -6  11       63.55       70.01     15.43 o 
 -11  -6  11       37.85       47.61     12.63 o 
 -10  -6  11      101.74       96.95     13.93 o 
  -9  -6  11       44.67       35.03     10.89 o 
  -8  -6  11       59.82       68.51     12.82 o 
  -7  -6  11      203.50      198.44     14.59 o 
  -6  -6  11      260.24      269.62     11.95 o 
  -5  -6  11      173.79      154.84      8.53 o 
  -4  -6  11      679.46      629.29     40.25 o 
  -3  -6  11      186.58      197.13     12.22 o 
  -2  -6  11      205.41      192.08     14.59 o 
  -1  -6  11      103.89      105.64      7.54 o 
   0  -6  11      257.30      253.67      8.56 o 
   1  -6  11      210.70      212.40      6.98 o 
   2  -6  11      859.29      833.68     25.01 o 
   3  -6  11       57.63       49.61      7.19 o 
   4  -6  11      319.12      335.61     11.31 o 
   5  -6  11       50.71       42.14     12.63 o 
   6  -6  11      139.53      148.96     13.26 o 
   7  -6  11      262.86      236.80     11.36 o 
   8  -6  11        4.22       -0.19     10.89 o 
   9  -6  11       80.36       90.47     15.63 o 
  10  -6  11       41.33       56.75     16.11 o 
 -13  -5  11      121.13      118.45     32.73 o 
 -12  -5  11       56.35       64.73     15.97 o 
 -11  -5  11       71.71       90.28     24.89 o 
 -10  -5  11       91.64       92.21     11.20 o 
  -9  -5  11      122.97      125.77      9.36 o 
  -8  -5  11      851.75      873.82     16.60 o 
  -7  -5  11      163.15      162.70      6.87 o 
  -6  -5  11      262.49      296.18     10.44 o 
  -5  -5  11       78.72       73.03      8.52 o 
  -4  -5  11      123.70      117.06      7.15 o 
  -3  -5  11       69.83       62.69      4.81 o 
  -2  -5  11      623.95      604.62     25.33 o 
  -1  -5  11       25.05       27.17      3.27 o 
   0  -5  11       28.93       16.59      3.30 o 
   1  -5  11      240.61      241.98      8.20 o 
   2  -5  11       11.66        7.39      3.42 o 
   3  -5  11      254.39      270.49      9.28 o 
   4  -5  11       75.37       73.18      5.51 o 
   5  -5  11       81.49       82.75      7.10 o 
   6  -5  11       11.97       14.31      4.68 o 
   7  -5  11       54.83       49.29      7.70 o 
   8  -5  11      296.25      327.51     12.96 o 
   9  -5  11      107.96       88.28     14.01 o 
  10  -5  11      213.64      234.42     14.28 o 
  11  -5  11        7.05       13.26     13.06 o 
 -13  -4  11        9.22       -1.84      8.01 o 
 -12  -4  11       22.99       25.34      8.51 o 
 -11  -4  11       24.50       20.80      4.62 o 
 -10  -4  11      102.04       97.79      7.25 o 
  -9  -4  11      310.38      312.19      8.57 o 
  -8  -4  11      281.99      284.50      8.59 o 
  -7  -4  11      360.91      350.96      9.20 o 
  -6  -4  11       92.10      104.34      5.56 o 
  -5  -4  11       35.15       36.28      4.21 o 
  -4  -4  11      211.52      199.79      9.44 o 
  -3  -4  11      320.27      275.79      7.72 o 
  -2  -4  11       71.65       84.52      8.15 o 
  -1  -4  11      863.77      866.56     30.49 o 
   0  -4  11       28.41       20.29      3.04 o 
   1  -4  11      422.99      425.33      8.10 o 
   2  -4  11      691.34      673.76     13.97 o 
   3  -4  11      334.97      338.91     13.34 o 
   4  -4  11       62.79       63.38     10.27 o 
   5  -4  11      207.70      214.58      6.95 o 
   6  -4  11      146.58      135.45      6.21 o 
   7  -4  11      389.47      387.38     12.35 o 
   8  -4  11      203.08      191.02     25.54 o 
   9  -4  11      117.08      151.17     18.17 o 
  10  -4  11        0.92       10.45      7.91 o 
  11  -4  11       42.50       36.09     15.00 o 
 -14  -3  11       23.05       22.16     12.63 o 
 -13  -3  11       54.62       63.43      6.68 o 
 -12  -3  11      250.42      255.56     12.46 o 
 -11  -3  11       76.46       74.17      8.39 o 
 -10  -3  11      456.79      425.61     10.58 o 
  -9  -3  11       62.89       57.02      5.00 o 
  -8  -3  11      231.32      219.46      5.77 o 
  -7  -3  11       34.49       24.10      4.40 o 
  -6  -3  11      910.23      840.26     34.20 o 
  -5  -3  11     1071.32     1069.69     18.16 o 
  -4  -3  11       12.62       19.58      4.77 o 
  -3  -3  11      222.82      208.58      5.19 o 
  -2  -3  11       39.74       38.28      7.63 o 
  -1  -3  11      234.86      239.52      4.72 o 
   0  -3  11       44.59       45.28      2.88 o 
   1  -3  11      941.12      910.41     30.32 o 
   2  -3  11       94.39       91.44      3.82 o 
   3  -3  11     1244.58     1164.30     23.74 o 
   4  -3  11       32.51       38.35      4.13 o 
   5  -3  11       28.24       29.02      8.27 o 
   6  -3  11       29.24       28.43      5.06 o 
   7  -3  11       91.86       94.70     14.03 o 
   8  -3  11        4.03        8.55      8.81 o 
   9  -3  11      363.35      359.01     23.92 o 
  10  -3  11       44.28       67.20     13.06 o 
  11  -3  11      152.29      163.28     16.93 o 
  12  -3  11       32.16       -2.18     12.39 o 
 -14  -2  11       15.50       30.67     12.63 o 
 -13  -2  11       50.16       61.92      8.25 o 
 -12  -2  11       51.15       55.74      5.56 o 
 -11  -2  11      255.09      268.52      6.85 o 
 -10  -2  11        4.27        3.71      3.47 o 
  -9  -2  11      384.57      392.85      8.50 o 
  -8  -2  11      208.37      219.68      9.07 o 
  -7  -2  11      166.42      160.76      9.39 o 
  -6  -2  11      880.26      858.22     14.94 o 
  -5  -2  11      264.31      240.97      5.96 o 
  -4  -2  11     1227.36     1080.01     64.43 o 
  -3  -2  11      329.83      325.22      8.97 o 
  -2  -2  11      129.15      119.83      3.93 o 
  -1  -2  11      294.17      270.37     13.24 o 
   0  -2  11      269.87      244.21      6.69 o 
   1  -2  11      844.17      816.64     23.73 o 
   2  -2  11      193.35      184.93      7.38 o 
   3  -2  11      147.97      142.30      5.62 o 
   4  -2  11      218.96      203.48     10.11 o 
   5  -2  11     1677.50     1693.05     48.82 o 
   6  -2  11      231.27      230.71      9.44 o 
   7  -2  11      344.02      308.33     16.74 o 
   8  -2  11       10.61       14.91      6.29 o 
   9  -2  11       50.88       53.01      8.68 o 
  10  -2  11      105.23       95.89      9.77 o 
  11  -2  11       44.36       27.38     12.19 o 
  12  -2  11      207.46      192.46     18.05 o 
 -14  -1  11       65.26       75.67     13.69 o 
 -13  -1  11       29.44       23.10      7.00 o 
 -12  -1  11      227.82      226.17      8.04 o 
 -11  -1  11      102.09       98.64      6.28 o 
 -10  -1  11      525.93      531.08     13.30 o 
  -9  -1  11      173.48      186.54      8.18 o 
  -8  -1  11      481.25      491.69     11.51 o 
  -7  -1  11       72.61       75.08      5.23 o 
  -6  -1  11      603.08      600.96     13.49 o 
  -5  -1  11      980.31      923.12     13.56 o 
  -4  -1  11     1350.83     1243.62     91.63 o 
  -3  -1  11       90.81      100.09      3.96 o 
  -2  -1  11     1636.31     1554.06     39.92 o 
  -1  -1  11      121.07      106.39      5.53 o 
   0  -1  11      176.44      162.18      8.01 o 
   1  -1  11        5.38       13.87      4.08 o 
   2  -1  11      172.45      170.95      7.50 o 
   3  -1  11      110.25      106.72      5.56 o 
   4  -1  11      725.68      705.32     35.09 o 
   5  -1  11      221.65      205.79     10.04 o 
   6  -1  11      257.20      256.70     15.43 o 
   7  -1  11       15.71       18.84      5.59 o 
   8  -1  11      386.60      388.99     28.16 o 
   9  -1  11       47.64       40.00      7.14 o 
  10  -1  11       27.32       22.95      7.81 o 
  11  -1  11       39.73       20.46     11.08 o 
  12  -1  11      112.83      118.72     16.55 o 
 -14   0  11      147.28      129.80     15.24 o 
 -13   0  11       56.67       65.48      6.85 o 
 -12   0  11      198.29      208.63     18.23 o 
 -11   0  11        0.74        1.92      4.04 o 
 -10   0  11        1.35        4.67      3.52 o 
  -9   0  11      301.72      289.15      6.54 o 
  -8   0  11      175.98      177.11      7.02 o 
  -7   0  11      169.94      156.25      5.94 o 
  -6   0  11       54.37       47.63      3.73 o 
  -5   0  11      106.30      108.76      4.04 o 
  -4   0  11     1625.52     1599.01     21.79 o 
  -3   0  11     1348.02     1290.41     36.17 o 
  -2   0  11      450.38      466.37     11.28 o 
  -1   0  11      111.11      121.82      4.10 o 
   0   0  11      287.76      265.73      7.63 o 
   1   0  11        0.80        1.88      2.43 o 
   2   0  11     1567.51     1513.70     72.35 o 
   3   0  11        0.01       -1.62      2.20 o 
   4   0  11     1506.80     1557.32     80.65 o 
   5   0  11       13.21        4.98      3.92 o 
   6   0  11        0.56        7.52      3.99 o 
   7   0  11       19.27       12.48      4.21 o 
   8   0  11      550.99      583.24     41.40 o 
   9   0  11      301.49      331.64     26.61 o 
  10   0  11      224.12      247.93     15.35 o 
  11   0  11       20.33       -6.86      6.86 o 
  12   0  11        3.15       59.80     13.69 o 
  13   0  11       30.09       13.45     14.13 o 
 -14   1  11       69.53       93.28     14.80 o 
 -13   1  11       25.21       18.97      5.71 o 
 -12   1  11      260.60      280.61     10.36 o 
 -11   1  11      107.80      109.97      5.81 o 
 -10   1  11      509.06      496.60      9.15 o 
  -9   1  11      175.26      168.91      5.39 o 
  -8   1  11      433.80      441.56      9.87 o 
  -7   1  11      106.74       99.60      5.46 o 
  -6   1  11      591.99      599.54     15.56 o 
  -5   1  11     1064.37     1003.81     22.79 o 
  -4   1  11     1258.45     1242.55     17.41 o 
  -3   1  11       88.43       95.78      4.01 o 
  -2   1  11     1542.24     1512.69     55.47 o 
  -1   1  11      133.61      124.72      3.87 o 
   0   1  11      217.61      216.72     12.97 o 
   1   1  11        0.92        0.34      1.95 o 
   2   1  11      182.61      190.02      8.86 o 
   3   1  11      123.10      127.49      5.66 o 
   4   1  11      719.55      681.74     36.13 o 
   5   1  11      213.56      206.74     17.73 o 
   6   1  11      297.98      302.70      9.67 o 
   7   1  11       16.92       -1.24      5.19 o 
   8   1  11      373.89      399.69     19.72 o 
   9   1  11       60.14       49.98      6.71 o 
  10   1  11       19.13       13.25      5.77 o 
  11   1  11       56.79       44.33      8.26 o 
  12   1  11      113.91      127.86     11.90 o 
 -14   2  11       26.04       23.03     10.45 o 
 -13   2  11       42.51       52.64     13.06 o 
 -12   2  11       41.68       38.64      7.06 o 
 -11   2  11      273.34      280.51     15.00 o 
 -10   2  11        5.23       -2.99      2.99 o 
  -9   2  11      411.86      404.73      9.69 o 
  -8   2  11      189.34      198.22      7.03 o 
  -7   2  11      152.68      151.68      5.54 o 
  -6   2  11      798.94      749.89     11.79 o 
  -5   2  11      262.71      245.10      5.90 o 
  -4   2  11     1199.47     1192.57     16.80 o 
  -3   2  11      265.62      283.41     12.04 o 
  -2   2  11      124.47      119.02      3.59 o 
  -1   2  11      312.87      295.82      7.85 o 
   0   2  11      252.86      245.38      6.65 o 
   1   2  11      813.45      807.06     21.60 o 
   2   2  11      193.59      197.82      5.55 o 
   3   2  11      151.23      151.71      6.52 o 
   4   2  11      170.72      175.95      7.15 o 
   5   2  11     1752.69     1676.10    209.19 o 
   6   2  11      248.89      278.28     21.54 o 
   7   2  11      365.76      381.01     11.99 o 
   8   2  11       12.98       14.81      6.24 o 
   9   2  11       42.54       50.48      6.18 o 
  10   2  11      102.02      128.92      9.78 o 
  11   2  11       42.88       26.05      7.34 o 
  12   2  11      186.43      183.56     25.57 o 
  13   2  11       23.54       16.74     15.43 o 
 -14   3  11       28.27       59.17     13.69 o 
 -13   3  11       66.04       86.94     12.82 o 
 -12   3  11      252.43      233.09     16.51 o 
 -11   3  11       75.66       71.10      5.82 o 
 -10   3  11      428.38      437.47     20.52 o 
  -9   3  11       75.00       55.14      7.29 o 
  -8   3  11      243.84      231.79      7.49 o 
  -7   3  11       30.44       24.21      3.80 o 
  -6   3  11      914.76      904.29     13.71 o 
  -5   3  11     1053.44     1085.90     19.77 o 
  -4   3  11        7.09        4.06      3.60 o 
  -3   3  11      212.18      206.86      8.67 o 
  -2   3  11       67.14       69.79      4.18 o 
  -1   3  11      233.64      238.24      5.66 o 
   0   3  11       24.31       15.93      4.03 o 
   1   3  11      967.88      993.90     36.04 o 
   2   3  11       95.55       90.50      3.97 o 
   3   3  11     1312.66     1272.74     92.84 o 
   4   3  11       25.16       19.35      8.34 o 
   5   3  11       45.37       38.61      5.84 o 
   6   3  11       16.23       18.06      3.63 o 
   7   3  11       90.39       86.18      7.91 o 
   8   3  11        6.81       -3.45      4.41 o 
   9   3  11      371.11      379.31     24.56 o 
  10   3  11       47.80       53.44     14.68 o 
  11   3  11      147.28      169.71     10.10 o 
  12   3  11       33.12       42.36     11.20 o 
 -14   4  11       66.43       49.35     12.39 o 
 -13   4  11       14.16       -2.37      8.71 o 
 -12   4  11       27.35       19.49     12.74 o 
 -11   4  11       12.56        8.03      5.98 o 
 -10   4  11       98.65       92.35      8.20 o 
  -9   4  11      308.84      304.81      7.93 o 
  -8   4  11      293.91      283.51     20.78 o 
  -7   4  11      348.84      345.62      9.06 o 
  -6   4  11       91.62       96.63      4.63 o 
  -5   4  11       29.59       27.52      4.84 o 
  -4   4  11      237.58      244.55      5.77 o 
  -3   4  11      280.46      246.83      6.84 o 
  -2   4  11       77.42       99.04      7.59 o 
  -1   4  11      851.44      868.13     38.79 o 
   0   4  11       32.85       38.32      5.56 o 
   1   4  11      375.41      394.69     10.45 o 
   2   4  11      709.65      747.08     13.56 o 
   3   4  11      340.13      354.13     11.70 o 
   4   4  11       74.02       63.07     10.01 o 
   5   4  11      185.54      194.91     11.96 o 
   6   4  11      139.72      147.21      6.16 o 
   7   4  11      370.60      374.61     22.74 o 
   8   4  11      216.56      215.81      9.26 o 
   9   4  11      130.66      153.53     16.10 o 
  10   4  11        2.58       -5.18      6.15 o 
  11   4  11       45.25       79.02     24.48 o 
  12   4  11       42.17       13.26     13.26 o 
 -13   5  11      108.27      116.25     11.21 o 
 -12   5  11       54.68       55.64     11.04 o 
 -11   5  11       68.45       60.28      6.33 o 
 -10   5  11      103.75      101.67      6.18 o 
  -9   5  11      117.80      109.98      5.67 o 
  -8   5  11      885.81      904.67     35.22 o 
  -7   5  11      139.26      144.87      6.81 o 
  -6   5  11      262.12      274.46      7.69 o 
  -5   5  11       87.19       75.72      7.27 o 
  -4   5  11      137.11      146.71      6.20 o 
  -3   5  11       58.04       54.91     10.68 o 
  -2   5  11      688.98      710.33     13.30 o 
  -1   5  11       26.71       46.02      5.18 o 
   0   5  11       44.82       42.71      6.43 o 
   1   5  11      223.91      246.64      7.53 o 
   2   5  11       13.88       19.70      7.46 o 
   3   5  11      244.95      263.47      9.68 o 
   4   5  11       85.73       84.21      6.24 o 
   5   5  11       79.85       87.13      7.14 o 
   6   5  11       23.61       27.64      6.50 o 
   7   5  11       55.03       59.01      6.85 o 
   8   5  11      318.99      336.18     23.12 o 
   9   5  11       99.31       97.46     20.87 o 
  10   5  11      215.51      238.25     22.62 o 
  11   5  11       13.73       27.78     10.36 o 
 -13   6  11       19.71       28.88     14.37 o 
 -12   6  11       62.22       65.65     13.93 o 
 -11   6  11       55.34       30.79     13.38 o 
 -10   6  11       95.04       93.94      5.91 o 
  -9   6  11       46.77       51.20      5.42 o 
  -8   6  11       45.99       39.50      8.17 o 
  -7   6  11      192.65      210.01      8.50 o 
  -6   6  11      283.00      305.34     11.28 o 
  -5   6  11      178.21      176.51      8.38 o 
  -4   6  11      706.28      720.66     22.71 o 
  -3   6  11      164.96      183.76      7.33 o 
  -2   6  11      201.92      205.58      7.11 o 
  -1   6  11       74.17       83.96      7.69 o 
   0   6  11      290.04      306.85     10.68 o 
   1   6  11      239.10      265.73     10.16 o 
   2   6  11      838.53      851.52     36.01 o 
   3   6  11       57.60       53.03      5.63 o 
   4   6  11      303.65      311.37     16.93 o 
   5   6  11       59.94       36.97      8.76 o 
   6   6  11      153.12      146.94      9.59 o 
   7   6  11      227.19      215.52     15.57 o 
   8   6  11        4.73       -3.12      5.63 o 
   9   6  11       78.67       84.61     12.35 o 
  10   6  11       47.65       48.65      9.85 o 
  -8   7  11      106.32      100.86      8.44 o 
  -7   7  11       65.60       61.59      6.57 o 
  -6   7  11       24.15       37.37      7.13 o 
  -5   7  11      431.61      416.15     11.74 o 
  -4   7  11      118.19      105.61     20.13 o 
  -3   7  11       26.13       20.81      5.76 o 
  -2   7  11      379.49      385.65     10.07 o 
  -1   7  11      113.42      118.97      8.72 o 
   0   7  11      812.47      799.23     92.64 o 
   1   7  11       64.66       57.83      6.24 o 
   2   7  11      162.87      161.97     35.87 o 
   3   7  11       91.84       91.66      7.02 o 
   4   7  11      206.85      216.50     10.83 o 
   5   7  11       96.54       88.07     10.15 o 
   6   7  11      434.90      487.54     27.84 o 
   7   7  11      170.34      182.73     18.79 o 
   8   7  11      166.11      147.05     20.66 o 
   9   7  11       56.51       76.10     11.67 o 
  -7   8  11       75.10      122.64     15.24 o 
  -6   8  11      400.66      466.19     24.34 o 
  -5   8  11       39.19       38.04      8.91 o 
  -4   8  11       65.85       49.91      7.08 o 
  -3   8  11       68.79       47.70      6.74 o 
  -2   8  11       46.80       32.93      7.92 o 
  -1   8  11       53.83       64.07     13.65 o 
   0   8  11      282.44      249.41     47.94 o 
   1   8  11       53.47       57.62      6.49 o 
   2   8  11      179.78      170.28      9.08 o 
   3   8  11        6.52        4.95      7.81 o 
   4   8  11       56.92       63.43      8.82 o 
   5   8  11        8.81        8.87      7.99 o 
   6   8  11        1.27       -4.36      8.04 o 
   7   8  11       48.69       55.56     10.32 o 
   8   8  11       20.29        6.72     13.69 o 
  -7   9  11       56.41       79.15     16.30 o 
  -6   9  11       22.02      -10.01     10.01 o 
  -5   9  11       34.81        1.98     12.19 o 
  -4   9  11      173.41      152.83     17.17 o 
  -3   9  11       69.43       56.56     13.69 o 
  -2   9  11      276.26      269.69     26.10 o 
  -1   9  11      137.70      129.73     11.60 o 
   0   9  11       75.88      100.53      8.73 o 
   1   9  11      109.53      100.36      9.66 o 
   2   9  11        1.33        4.79     10.21 o 
   3   9  11      274.92      293.17     18.07 o 
   4   9  11       32.16       25.90     15.99 o 
   5   9  11       50.58       78.51     18.94 o 
   6   9  11       35.65       14.37     13.26 o 
  -7  10  11       72.38       60.43     16.30 o 
  -6  10  11        9.87       19.98     14.56 o 
  -5  10  11        3.28       22.16     12.82 o 
  -4  10  11       49.70      -11.08     11.08 o 
  -3  10  11      101.01       81.33     16.55 o 
  -2  10  11       50.19       36.53     14.56 o 
  -1  10  11      221.75      177.65     18.67 o 
   0  10  11        2.11        8.51     12.82 o 
   1  10  11       21.42       19.98     13.26 o 
   2  10  11       68.85       59.56     15.00 o 
   4  10  11       54.30       60.04     19.11 o 
   5  10  11        9.21       -8.90     14.37 o 
  -5 -10  12       13.05       73.68     19.11 o 
  -4 -10  12       12.95        5.93      8.81 o 
  -3 -10  12        8.84       11.80      9.08 o 
  -2 -10  12        5.42        8.99      8.74 o 
  -1 -10  12       45.68       45.43     14.80 o 
   3 -10  12       18.39       17.42     13.93 o 
  -7  -9  12       74.98      101.11     15.63 o 
  -6  -9  12      165.48      184.38     12.27 o 
  -5  -9  12       69.85       70.76     10.59 o 
  -4  -9  12      371.03      365.94     14.56 o 
  -3  -9  12       94.29      114.39     10.55 o 
  -2  -9  12       54.41       50.82     22.18 o 
  -1  -9  12       53.61       51.49      9.25 o 
   0  -9  12       33.69       32.17     13.26 o 
   1  -9  12       68.82       62.60     12.63 o 
   2  -9  12       51.65       46.29      9.53 o 
   3  -9  12       11.16       12.42      8.57 o 
   4  -9  12       64.95       42.27     10.42 o 
   5  -9  12       32.98       20.66     20.13 o 
  -9  -8  12       15.19       28.88     13.06 o 
  -8  -8  12       28.35       15.87     11.95 o 
  -7  -8  12      116.77      105.51      9.75 o 
  -6  -8  12       10.65       -6.16      6.16 o 
  -5  -8  12       30.42       34.08     16.42 o 
  -4  -8  12      123.95       90.63     22.93 o 
  -3  -8  12       58.63       49.22      8.18 o 
  -2  -8  12      102.46       95.09     13.26 o 
  -1  -8  12      145.68      156.37     17.73 o 
   0  -8  12       70.67       81.79     18.70 o 
   1  -8  12       81.11       75.50      8.55 o 
   2  -8  12       70.81       56.00     10.11 o 
   3  -8  12      256.81      278.46     12.82 o 
   4  -8  12        6.86       10.35      8.23 o 
   5  -8  12      175.30      186.52     14.47 o 
   6  -8  12      206.30      232.06     12.81 o 
   7  -8  12       38.95       35.95      9.52 o 
 -11  -7  12       21.49        8.27     12.19 o 
 -10  -7  12       59.20       46.78     13.26 o 
  -9  -7  12      152.18      103.29     15.63 o 
  -8  -7  12      135.20       94.15     13.93 o 
  -7  -7  12      224.38      238.95     11.61 o 
  -6  -7  12       49.19       40.40      7.57 o 
  -5  -7  12       54.62       46.05     11.20 o 
  -4  -7  12       37.84       40.24      7.76 o 
  -3  -7  12      731.99      679.32     27.82 o 
  -2  -7  12        1.84        1.15      9.00 o 
  -1  -7  12      822.85      836.60     20.06 o 
   0  -7  12       93.03       84.85     11.20 o 
   1  -7  12       54.63       48.47      6.96 o 
   2  -7  12        9.72        9.84     10.23 o 
   3  -7  12      141.86      140.07     11.76 o 
   4  -7  12      208.60      212.49     12.29 o 
   5  -7  12       68.84       61.04      8.29 o 
   6  -7  12        0.41        3.05      7.09 o 
   7  -7  12       89.55      102.75     10.62 o 
   8  -7  12       19.92       35.22     15.00 o 
 -12  -6  12       31.11       30.43     15.00 o 
 -11  -6  12       57.88       59.56     14.80 o 
 -10  -6  12       80.81       87.62     15.43 o 
  -9  -6  12       13.03        4.55      9.34 o 
  -8  -6  12       46.13       46.11     11.95 o 
  -7  -6  12      169.89      172.88     15.22 o 
  -6  -6  12      117.87      117.96      8.43 o 
  -5  -6  12      839.84      803.59     19.06 o 
  -4  -6  12       32.50       34.52      6.73 o 
  -3  -6  12      376.08      378.46     12.45 o 
  -2  -6  12       24.87       23.52      5.90 o 
  -1  -6  12      145.18      143.71     18.36 o 
   0  -6  12      106.19       96.13      5.72 o 
   1  -6  12      485.93      473.08     20.90 o 
   2  -6  12      143.27      162.77      8.53 o 
   3  -6  12      363.67      375.74     12.06 o 
   4  -6  12       11.05        0.33      5.76 o 
   5  -6  12       43.59       41.68      7.33 o 
   6  -6  12       59.70       64.58      8.51 o 
   7  -6  12       36.97       30.00     13.45 o 
   8  -6  12       32.92       63.28     14.37 o 
   9  -6  12       77.68       93.71     15.87 o 
 -13  -5  12       30.47       14.03     14.13 o 
 -12  -5  12       10.81       11.25     12.51 o 
 -11  -5  12      166.14      181.41     11.63 o 
 -10  -5  12       86.58       92.69     10.67 o 
  -9  -5  12      207.48      203.76     10.78 o 
  -8  -5  12       43.69       41.28      6.08 o 
  -7  -5  12      145.16      155.25     14.37 o 
  -6  -5  12      223.79      217.10      7.52 o 
  -5  -5  12      248.60      248.22     11.10 o 
  -4  -5  12      339.04      372.33      9.52 o 
  -3  -5  12      275.61      249.49      9.08 o 
  -2  -5  12       41.29       29.26      4.87 o 
  -1  -5  12      372.80      345.11     10.84 o 
   0  -5  12      262.67      264.32      6.46 o 
   1  -5  12      469.37      452.54      8.63 o 
   2  -5  12      315.14      320.44     16.62 o 
   3  -5  12      186.72      178.98      6.96 o 
   4  -5  12       40.33       36.65      5.96 o 
   5  -5  12      316.04      330.46     11.29 o 
   6  -5  12      115.36      113.55     17.47 o 
   7  -5  12       92.80       85.56      8.74 o 
   8  -5  12       15.23        8.03      7.37 o 
   9  -5  12       19.21       18.21     14.88 o 
  10  -5  12       20.23       24.82     15.00 o 
 -13  -4  12       43.39       37.93      9.89 o 
 -12  -4  12        1.18       -6.15      6.15 o 
 -11  -4  12       21.25       16.86      6.27 o 
 -10  -4  12      271.75      273.06      9.38 o 
  -9  -4  12      229.35      237.97      7.73 o 
  -8  -4  12      736.88      759.00     13.64 o 
  -7  -4  12      154.83      140.85      9.18 o 
  -6  -4  12       86.47       91.25      5.46 o 
  -5  -4  12      453.45      443.17      8.51 o 
  -4  -4  12       23.65       33.01      3.52 o 
  -3  -4  12       43.10       58.90      4.73 o 
  -2  -4  12      368.05      353.68     10.52 o 
  -1  -4  12      225.07      213.52      5.68 o 
   0  -4  12      349.27      345.73      7.13 o 
   1  -4  12      536.33      515.06     22.23 o 
   2  -4  12       22.24       21.30      3.51 o 
   3  -4  12      529.79      475.06     37.17 o 
   4  -4  12      178.01      161.55     12.00 o 
   5  -4  12       62.46       49.48      5.57 o 
   6  -4  12      455.76      462.90     10.81 o 
   7  -4  12       39.77       46.68      7.76 o 
   8  -4  12       94.78      116.75      9.85 o 
   9  -4  12       67.91       65.07      9.97 o 
  10  -4  12       93.90       95.45     16.74 o 
  11  -4  12       75.67       66.33     16.11 o 
 -13  -3  12      195.08      223.52     16.55 o 
 -12  -3  12      215.81      245.05     21.67 o 
 -11  -3  12       59.98       59.09      8.02 o 
 -10  -3  12        0.17        3.84      3.46 o 
  -9  -3  12        6.73        2.82     10.24 o 
  -8  -3  12      644.83      617.74     18.71 o 
  -7  -3  12       27.52       29.26      5.27 o 
  -6  -3  12      189.95      182.60      6.32 o 
  -5  -3  12      811.20      795.70     17.35 o 
  -4  -3  12      496.91      477.67     37.88 o 
  -3  -3  12        4.48       -2.14      2.54 o 
  -2  -3  12       46.98       44.62      3.58 o 
  -1  -3  12      118.44      118.71      4.22 o 
   0  -3  12      150.57      138.29     13.16 o 
   1  -3  12      156.28      140.29      5.25 o 
   2  -3  12      709.44      694.87     13.47 o 
   3  -3  12       59.39       46.81      4.59 o 
   4  -3  12      279.19      285.75      8.15 o 
   5  -3  12      183.97      176.15      6.68 o 
   6  -3  12      141.87      151.00      8.47 o 
   7  -3  12        8.44        7.55      6.09 o 
   8  -3  12       97.10       94.38      9.12 o 
   9  -3  12       86.36       70.16     18.05 o 
  10  -3  12       96.53       61.73     14.13 o 
  11  -3  12       40.20      -12.19     12.19 o 
 -14  -2  12       10.60       19.98     11.51 o 
 -13  -2  12      142.50      169.72     11.36 o 
 -12  -2  12       31.56       32.46      5.49 o 
 -11  -2  12       34.88       29.23      4.48 o 
 -10  -2  12       89.95       82.73      6.45 o 
  -9  -2  12      471.34      466.96      9.51 o 
  -8  -2  12      191.78      182.72     15.77 o 
  -7  -2  12       78.77       71.57     10.04 o 
  -6  -2  12      251.90      261.83      9.03 o 
  -5  -2  12       78.83       71.44      5.07 o 
  -4  -2  12      488.72      468.26      9.54 o 
  -3  -2  12      707.11      713.86     15.52 o 
  -2  -2  12     1369.86     1315.55     42.34 o 
  -1  -2  12       16.13       11.86      3.11 o 
   0  -2  12      329.59      315.72      9.44 o 
   1  -2  12      218.01      202.55     12.24 o 
   2  -2  12      215.26      214.73      8.21 o 
   3  -2  12     1191.06     1110.24     59.41 o 
   4  -2  12      136.56      130.87      8.90 o 
   5  -2  12      479.71      489.54     24.79 o 
   6  -2  12      226.79      219.40      9.77 o 
   7  -2  12      108.84      101.41      8.83 o 
   8  -2  12       29.17       10.95     15.97 o 
   9  -2  12      247.54      274.91     19.26 o 
  10  -2  12      126.16      130.91     13.38 o 
  11  -2  12       95.90      123.95     16.55 o 
  12  -2  12       99.53       96.32     15.87 o 
 -14  -1  12        8.24        5.03     10.69 o 
 -13  -1  12       20.87       28.24     11.54 o 
 -12  -1  12      203.62      211.28      8.45 o 
 -11  -1  12      118.16      127.00      5.93 o 
 -10  -1  12      102.27      101.40     12.22 o 
  -9  -1  12      177.51      181.15      7.48 o 
  -8  -1  12       71.52       68.95      4.84 o 
  -7  -1  12      128.49      118.39      5.46 o 
  -6  -1  12      207.08      201.69      5.62 o 
  -5  -1  12      481.76      471.74     16.19 o 
  -4  -1  12      239.30      216.48      7.76 o 
  -3  -1  12      528.33      530.12     10.34 o 
  -2  -1  12      125.98      111.58      4.40 o 
  -1  -1  12       66.32       60.96      3.96 o 
   0  -1  12      396.40      390.64     27.49 o 
   1  -1  12      405.45      379.58     23.94 o 
   2  -1  12      551.93      525.71     22.72 o 
   3  -1  12       52.49       50.68      5.17 o 
   4  -1  12      542.91      540.73     22.36 o 
   5  -1  12      626.34      597.52     47.06 o 
   6  -1  12       71.06       64.89      9.31 o 
   7  -1  12      579.41      509.88     20.22 o 
   8  -1  12      156.14      166.48      9.68 o 
   9  -1  12       25.73       13.94      7.72 o 
  10  -1  12       66.41       46.12      8.62 o 
  11  -1  12       69.90       64.39     14.80 o 
  12  -1  12       24.14       17.80     13.06 o 
 -14   0  12       33.53       53.31     12.63 o 
 -13   0  12        9.40       31.87      8.40 o 
 -12   0  12      280.98      307.04     12.71 o 
 -11   0  12       34.40       29.02      4.38 o 
 -10   0  12      532.31      529.50     19.43 o 
  -9   0  12      322.11      297.98     27.60 o 
  -8   0  12      126.61      124.57      5.16 o 
  -7   0  12        1.12        5.00      3.27 o 
  -6   0  12       57.21       51.89      4.00 o 
  -5   0  12     1978.77     1958.77     65.04 o 
  -4   0  12      500.72      503.38      8.88 o 
  -3   0  12     1062.08     1014.02     14.71 o 
  -2   0  12       42.76       52.88      4.50 o 
  -1   0  12      173.14      148.65      8.06 o 
   0   0  12      282.75      275.14     15.00 o 
   1   0  12      527.53      496.31     21.95 o 
   2   0  12       26.41       13.98      5.87 o 
   3   0  12      158.49      160.05      7.19 o 
   4   0  12       52.78       58.98      3.98 o 
   5   0  12       35.16       35.58      4.47 o 
   6   0  12      560.89      554.44     37.78 o 
   7   0  12      359.73      354.32     20.19 o 
   8   0  12       54.39       45.87      5.54 o 
   9   0  12       54.30       69.54      7.33 o 
  10   0  12        6.16       17.89     16.30 o 
  11   0  12      116.47      120.66     16.55 o 
  12   0  12       20.81       46.98     15.24 o 
 -14   1  12       12.13       15.63     11.95 o 
 -13   1  12       30.49       17.80      9.77 o 
 -12   1  12      215.59      229.05     10.82 o 
 -11   1  12       92.31      105.16      5.57 o 
 -10   1  12       99.26       98.25     13.55 o 
  -9   1  12      138.25      144.58      6.73 o 
  -8   1  12      101.04       92.67      6.12 o 
  -7   1  12      135.30      141.93      7.68 o 
  -6   1  12      156.16      149.47      5.08 o 
  -5   1  12      519.39      513.17      9.14 o 
  -4   1  12      223.03      189.51      5.93 o 
  -3   1  12      594.70      572.54     18.24 o 
  -2   1  12      122.44      118.17      6.05 o 
  -1   1  12       62.50       51.68      7.37 o 
   0   1  12      360.92      351.31     17.95 o 
   1   1  12      353.85      319.48     13.65 o 
   2   1  12      596.19      598.39     21.75 o 
   3   1  12       55.43       59.41      4.51 o 
   4   1  12      622.51      601.56     25.34 o 
   5   1  12      586.99      542.08     85.12 o 
   6   1  12       81.54       75.62      5.47 o 
   7   1  12      546.10      568.98     34.92 o 
   8   1  12      169.47      190.26     11.12 o 
   9   1  12       30.76       37.99      6.38 o 
  10   1  12       86.51      101.46     13.77 o 
  11   1  12       71.95       60.87     10.45 o 
  12   1  12       13.89       -6.72     12.63 o 
 -14   2  12       11.69       24.82     11.95 o 
 -13   2  12      137.82      190.71     15.87 o 
 -12   2  12       19.22       11.13      5.48 o 
 -11   2  12       32.89       20.68      5.11 o 
 -10   2  12       80.84       77.37      7.68 o 
  -9   2  12      509.93      512.07     14.14 o 
  -8   2  12      180.04      177.67      6.11 o 
  -7   2  12      102.02       96.02      4.82 o 
  -6   2  12      239.28      247.67      6.12 o 
  -5   2  12      109.63      108.28      4.60 o 
  -4   2  12      458.06      452.74     15.87 o 
  -3   2  12      667.48      696.90     14.30 o 
  -2   2  12     1389.84     1357.85     30.25 o 
  -1   2  12       15.39       13.88      2.53 o 
   0   2  12      370.24      347.47     13.15 o 
   1   2  12      180.97      178.54      8.30 o 
   2   2  12      214.63      219.51     15.76 o 
   3   2  12     1177.88     1207.41     93.95 o 
   4   2  12      116.43      127.26     23.25 o 
   5   2  12      456.26      478.97     15.91 o 
   6   2  12      250.41      225.65     24.79 o 
   7   2  12      107.39       98.68      7.90 o 
   8   2  12       43.08       48.65      6.07 o 
   9   2  12      233.38      246.27     10.37 o 
  10   2  12      124.40      144.27      9.12 o 
  11   2  12       76.71       75.35     10.53 o 
  12   2  12      100.99      112.09     19.38 o 
 -14   3  12        3.86      -10.45     10.45 o 
 -13   3  12      196.71      223.32     16.93 o 
 -12   3  12      211.96      248.98      8.81 o 
 -11   3  12       66.45       55.72      5.89 o 
 -10   3  12        0.50        1.84      4.89 o 
  -9   3  12        5.61       -2.84      3.90 o 
  -8   3  12      631.83      635.12     17.74 o 
  -7   3  12       23.18       22.55      3.85 o 
  -6   3  12      186.96      189.02      6.56 o 
  -5   3  12      850.35      872.38     15.47 o 
  -4   3  12      527.31      535.51      8.79 o 
  -3   3  12        5.46        7.30      3.23 o 
  -2   3  12       48.63       49.92      3.47 o 
  -1   3  12       88.82       91.93      6.69 o 
   0   3  12      171.48      160.37      4.96 o 
   1   3  12      172.69      176.85      5.97 o 
   2   3  12      753.49      758.80     29.56 o 
   3   3  12       53.78       46.88      4.11 o 
   4   3  12      256.12      263.43     27.66 o 
   5   3  12      211.65      206.03     12.94 o 
   6   3  12      158.10      152.77     12.54 o 
   7   3  12       10.79        9.40      4.87 o 
   8   3  12      101.08      115.03      7.20 o 
   9   3  12       84.48       89.40     14.10 o 
  10   3  12      108.29      108.24     13.82 o 
  11   3  12       42.40       57.50     12.94 o 
 -14   4  12       63.52      101.11     16.30 o 
 -13   4  12       32.77       42.62     12.39 o 
 -12   4  12        4.38       -5.58      5.58 o 
 -11   4  12       23.05       19.49      7.22 o 
 -10   4  12      284.41      297.14      8.46 o 
  -9   4  12      230.59      241.65      6.66 o 
  -8   4  12      696.90      699.98     12.26 o 
  -7   4  12      129.73      133.96      6.59 o 
  -6   4  12       88.84       91.88      7.47 o 
  -5   4  12      470.46      478.46      7.98 o 
  -4   4  12       23.85       32.38      4.74 o 
  -3   4  12       52.59       54.04      9.59 o 
  -2   4  12      338.73      336.58     10.58 o 
  -1   4  12      224.34      220.60      5.99 o 
   0   4  12      345.13      321.98      6.93 o 
   1   4  12      590.59      621.32     12.94 o 
   2   4  12       26.89       30.25      4.05 o 
   3   4  12      573.45      582.50     21.17 o 
   4   4  12      154.03      160.23     11.51 o 
   5   4  12       60.22       53.72      6.56 o 
   6   4  12      451.91      474.82     33.76 o 
   7   4  12       40.36       29.93      5.80 o 
   8   4  12       77.72       86.00      7.49 o 
   9   4  12       57.59       53.39      8.53 o 
  10   4  12       85.34       82.35      9.16 o 
  11   4  12       84.10       64.80     25.13 o 
 -13   5  12       26.08       55.69     15.63 o 
 -12   5  12        7.83       -7.60      7.60 o 
 -11   5  12      167.33      181.65      9.49 o 
 -10   5  12       92.41       90.57      6.79 o 
  -9   5  12      211.39      209.97      7.36 o 
  -8   5  12       39.98       38.09     13.95 o 
  -7   5  12      155.79      146.09      7.16 o 
  -6   5  12      228.27      234.84      9.11 o 
  -5   5  12      250.48      248.64      9.24 o 
  -4   5  12      332.91      361.81      8.96 o 
  -3   5  12      296.24      263.35     11.84 o 
  -2   5  12       41.66       49.29      6.21 o 
  -1   5  12      394.90      390.88     41.10 o 
   0   5  12      292.13      308.11     15.54 o 
   1   5  12      513.40      540.87     17.03 o 
   2   5  12      318.65      321.98     31.30 o 
   3   5  12      188.73      189.37      7.72 o 
   4   5  12       25.32       18.23      4.72 o 
   5   5  12      351.79      369.12     21.15 o 
   6   5  12      122.34      129.15      9.18 o 
   7   5  12      113.13      101.42     25.23 o 
   8   5  12       14.07        6.53      6.77 o 
   9   5  12       20.41       17.13      8.60 o 
  10   5  12       12.50        7.85      8.81 o 
 -13   6  12       62.75       70.25     19.59 o 
 -12   6  12       26.22       38.08     13.06 o 
 -11   6  12       54.96       52.83     13.06 o 
 -10   6  12       84.24       91.83      8.14 o 
  -9   6  12       14.20       11.54      6.52 o 
  -8   6  12       35.92       41.08      5.63 o 
  -7   6  12      162.87      190.07      8.40 o 
  -6   6  12      118.06      113.21     12.63 o 
  -5   6  12      824.29      820.59     15.66 o 
  -4   6  12       39.06       24.99      9.27 o 
  -3   6  12      372.67      364.65      9.70 o 
  -2   6  12       37.68       44.83      5.44 o 
  -1   6  12      141.45      126.87      8.76 o 
   0   6  12       92.04       87.42      6.62 o 
   1   6  12      496.96      506.97     11.77 o 
   2   6  12      139.85      142.00     13.32 o 
   3   6  12      394.24      421.15     21.88 o 
   4   6  12        7.22        3.73      4.65 o 
   5   6  12       45.95       44.39     10.30 o 
   6   6  12       52.30       45.14     10.58 o 
   7   6  12       37.45       42.20      9.32 o 
   8   6  12       27.90       48.04      9.38 o 
   9   6  12       84.05       78.69     19.13 o 
  -8   7  12      132.65      139.60      8.59 o 
  -7   7  12      226.81      227.04     16.33 o 
  -6   7  12       52.18       59.34      6.85 o 
  -5   7  12       61.30       57.46      6.80 o 
  -4   7  12       47.48       46.09      6.98 o 
  -3   7  12      752.97      765.90     15.65 o 
  -2   7  12        1.58        4.20      4.95 o 
  -1   7  12      828.21      947.18     31.06 o 
   0   7  12       88.53       71.95     14.05 o 
   1   7  12       45.89       59.11     11.34 o 
   2   7  12       18.44       20.68      5.85 o 
   3   7  12      141.59      136.31      8.39 o 
   4   7  12      227.88      252.62     18.80 o 
   5   7  12       63.09       60.77      9.05 o 
   6   7  12        0.60       12.22      7.34 o 
   7   7  12       97.76       71.25      9.59 o 
   8   7  12       18.01       12.58     19.67 o 
  -6   8  12       10.55       18.05     12.39 o 
  -5   8  12       25.02       14.58     11.17 o 
  -4   8  12      136.81      105.90     25.58 o 
  -3   8  12       57.11       45.91     11.89 o 
  -2   8  12       88.02       84.59      7.09 o 
  -1   8  12      153.98      153.45     34.23 o 
   0   8  12       84.54       82.34     10.28 o 
   1   8  12       82.12       72.45     21.84 o 
   2   8  12       72.72       67.98      8.49 o 
   3   8  12      228.98      227.16     23.36 o 
   4   8  12        5.74       -2.03      5.80 o 
   5   8  12      154.69      143.36     16.21 o 
   6   8  12      233.96      214.10     30.02 o 
   7   8  12       38.33       18.06     10.73 o 
  -7   9  12       72.99       83.50     17.61 o 
  -5   9  12       78.12       24.34     11.95 o 
  -4   9  12      392.17      420.08     21.53 o 
  -3   9  12       74.72      103.29     15.63 o 
  -2   9  12       56.71       58.93     14.80 o 
  -1   9  12       41.60       39.49      9.15 o 
   0   9  12       35.75       35.55     18.82 o 
   1   9  12       60.13       38.37      8.93 o 
   2   9  12       58.92       45.43      9.59 o 
   3   9  12       10.67       18.39     16.21 o 
   4   9  12       62.11       58.58     11.33 o 
   5   9  12       36.18       35.90     16.11 o 
  -5  10  12        7.21        6.53     15.87 o 
  -4  10  12       16.44       -2.18     13.45 o 
  -3  10  12        9.70       -2.18     12.63 o 
  -2  10  12        8.83       -4.55     13.45 o 
  -1  10  12       43.03       38.08     15.87 o 
   0  10  12      106.23      102.86     18.29 o 
   3  10  12       24.67       26.71     14.80 o 
  -2 -10  13       28.47       36.09     15.00 o 
  -6  -9  13        7.30       -2.28      7.87 o 
  -5  -9  13       22.25       18.79      8.59 o 
  -4  -9  13       89.51       98.06     11.48 o 
  -3  -9  13        8.94        8.92      8.14 o 
  -2  -9  13      101.48       63.96     36.31 o 
  -1  -9  13       53.96       38.83      8.53 o 
   0  -9  13       31.21       38.08     14.13 o 
   1  -9  13       39.27       45.86     13.93 o 
   2  -9  13       25.24       14.37     10.21 o 
   3  -9  13      252.46      275.88     17.17 o 
   4  -9  13       25.72       10.30     22.71 o 
   5  -9  13      108.53      143.30     21.53 o 
  -8  -8  13       22.48       26.13     12.82 o 
  -7  -8  13       55.70       56.21     22.96 o 
  -6  -8  13        5.81       -3.40      7.37 o 
  -5  -8  13      161.10      150.69     14.25 o 
  -4  -8  13      102.54      108.24     10.43 o 
  -3  -8  13       79.42       58.43      9.14 o 
  -2  -8  13       18.91       17.05      7.37 o 
  -1  -8  13      178.75      173.20     12.39 o 
   0  -8  13      173.39      206.34     16.30 o 
   1  -8  13       59.47       70.01     11.95 o 
   2  -8  13      135.79      127.18     13.59 o 
   3  -8  13       51.73       49.92      8.97 o 
   4  -8  13        6.18       22.01      8.38 o 
   5  -8  13       96.98      100.03     11.37 o 
   6  -8  13        1.41       -2.69      8.37 o 
   7  -8  13      214.89      239.19     19.98 o 
 -10  -7  13       75.54       61.10     15.87 o 
  -9  -7  13       20.62       23.46     11.51 o 
  -8  -7  13      121.98      138.95     14.56 o 
  -7  -7  13       14.94       24.92     15.55 o 
  -6  -7  13       20.64       21.92     13.16 o 
  -5  -7  13       11.40       12.37     14.68 o 
  -4  -7  13      219.66      244.71     11.68 o 
  -3  -7  13       83.96       81.23      8.60 o 
  -2  -7  13       66.96       64.00      7.47 o 
  -1  -7  13       62.55       80.84      8.91 o 
   0  -7  13       58.80       57.00      8.05 o 
   1  -7  13      529.19      517.30     17.17 o 
   2  -7  13      246.32      244.57     11.04 o 
   3  -7  13       62.25       57.07      8.43 o 
   4  -7  13       14.09       13.23      7.31 o 
   5  -7  13       23.67       12.77      8.06 o 
   6  -7  13      318.01      314.92     13.52 o 
   7  -7  13       32.98       53.31     15.24 o 
 -12  -6  13       27.82       75.67     18.05 o 
 -11  -6  13       72.26       53.51     13.93 o 
 -10  -6  13        6.24       -5.03     10.01 o 
  -9  -6  13      217.11      220.27     16.11 o 
  -8  -6  13       92.49       90.91     12.63 o 
  -7  -6  13      106.26      130.48     14.37 o 
  -6  -6  13      178.68      167.34      9.36 o 
  -5  -6  13      204.02      203.09      9.91 o 
  -4  -6  13      282.51      279.70     11.37 o 
  -3  -6  13      169.84      156.65      8.77 o 
  -2  -6  13      187.49      170.31      9.44 o 
  -1  -6  13      475.42      437.78     22.93 o 
   0  -6  13       37.87       22.35      5.90 o 
   1  -6  13        4.31        6.82      5.37 o 
   2  -6  13      267.81      274.65     10.68 o 
   3  -6  13      140.67      144.15     12.41 o 
   4  -6  13      130.52      135.22     12.19 o 
   5  -6  13       66.08       75.10      9.68 o 
   6  -6  13       33.67       37.08      9.34 o 
   7  -6  13       76.55       83.94     14.80 o 
   8  -6  13       78.07       46.11     14.13 o 
 -13  -5  13       61.96       83.50     16.55 o 
 -12  -5  13      127.82      137.78     17.61 o 
 -11  -5  13      154.02      171.45     11.52 o 
 -10  -5  13       83.63       69.02      8.60 o 
  -9  -5  13      119.69      131.15     16.11 o 
  -8  -5  13      301.36      340.55     18.05 o 
  -7  -5  13      489.67      491.83     19.04 o 
  -6  -5  13        9.12        6.83     17.92 o 
  -5  -5  13      329.15      303.99     10.68 o 
  -4  -5  13       17.63       14.06      4.64 o 
  -3  -5  13       51.47       40.02      5.59 o 
  -2  -5  13      620.88      616.34     12.67 o 
  -1  -5  13       36.25       28.42      4.66 o 
   0  -5  13        0.40        4.25      6.77 o 
   1  -5  13      278.01      262.49      7.88 o 
   2  -5  13       89.01       74.69      9.88 o 
   3  -5  13      216.14      193.81     19.69 o 
   4  -5  13      110.69      116.50     10.32 o 
   5  -5  13      224.49      243.34      8.93 o 
   6  -5  13      132.82      136.55      7.96 o 
   7  -5  13        7.74       33.80     41.51 o 
   8  -5  13       39.83       43.78     11.85 o 
   9  -5  13      215.08      220.95     19.59 o 
 -13  -4  13      160.64      184.95     12.27 o 
 -12  -4  13       57.53       72.35     12.72 o 
 -11  -4  13       52.50       43.44      6.32 o 
 -10  -4  13       48.75       48.97      5.95 o 
  -9  -4  13      404.47      411.47     10.75 o 
  -8  -4  13      283.97      282.92      9.00 o 
  -7  -4  13      260.14      260.81     17.70 o 
  -6  -4  13      436.27      420.87      9.96 o 
  -5  -4  13      231.82      204.15     12.00 o 
  -4  -4  13       14.99       12.62      4.24 o 
  -3  -4  13      347.46      335.94      8.62 o 
  -2  -4  13      145.92      144.50      7.76 o 
  -1  -4  13      712.46      672.59     24.51 o 
   0  -4  13      165.83      170.27      6.33 o 
   1  -4  13      111.02      102.12      5.22 o 
   2  -4  13       80.25       76.12      6.14 o 
   3  -4  13        4.07       10.94      4.55 o 
   4  -4  13       92.63       95.56      5.85 o 
   5  -4  13      177.99      192.00     11.97 o 
   6  -4  13        6.76       12.88     16.55 o 
   7  -4  13      273.52      306.75     40.88 o 
   8  -4  13       54.17       52.40      8.85 o 
   9  -4  13      113.06      116.98     16.30 o 
  10  -4  13       33.57       60.23     15.63 o 
 -13  -3  13        0.02       -9.77      9.77 o 
 -12  -3  13       54.74       41.89      6.71 o 
 -11  -3  13       24.13       31.22      5.65 o 
 -10  -3  13      105.13      112.41      5.75 o 
  -9  -3  13       11.42        3.92      3.46 o 
  -8  -3  13        1.58        6.63      4.53 o 
  -7  -3  13      171.49      179.44     13.38 o 
  -6  -3  13      506.49      530.19     14.45 o 
  -5  -3  13      566.71      535.99     45.82 o 
  -4  -3  13       87.83       89.63      5.34 o 
  -3  -3  13      447.47      461.74     27.82 o 
  -2  -3  13      162.76      160.21      5.76 o 
  -1  -3  13      110.92      110.85      5.21 o 
   0  -3  13      313.07      289.79     19.24 o 
   1  -3  13      740.67      742.14     25.67 o 
   2  -3  13       53.15       47.56      6.69 o 
   3  -3  13      682.54      657.97     22.45 o 
   4  -3  13       13.34       16.44      4.75 o 
   5  -3  13      392.31      364.83     16.25 o 
   6  -3  13      130.54      154.86      9.05 o 
   7  -3  13       14.22       10.42      7.47 o 
   8  -3  13       71.25       65.03      8.60 o 
   9  -3  13      103.47      112.66     10.82 o 
  10  -3  13        4.38       46.98     14.13 o 
  11  -3  13      115.89       95.26     17.17 o 
 -13  -2  13       80.80      108.08     14.37 o 
 -12  -2  13       21.35       17.30      4.85 o 
 -11  -2  13      214.66      216.41      9.91 o 
 -10  -2  13       99.75       89.28      6.76 o 
  -9  -2  13      449.52      461.35     11.21 o 
  -8  -2  13       22.80       32.71      5.91 o 
  -7  -2  13       12.37       11.09      4.20 o 
  -6  -2  13      343.44      346.51     11.20 o 
  -5  -2  13      476.05      447.57     12.13 o 
  -4  -2  13      450.76      410.62     21.44 o 
  -3  -2  13      634.62      646.62     23.13 o 
  -2  -2  13      132.12      115.02      6.26 o 
  -1  -2  13      178.37      163.06      6.76 o 
   0  -2  13      267.52      248.06      6.09 o 
   1  -2  13      114.28      105.59      9.71 o 
   2  -2  13      377.46      370.96     20.19 o 
   3  -2  13      187.68      188.34     17.92 o 
   4  -2  13       91.25       96.84      6.71 o 
   5  -2  13      546.18      589.32     20.85 o 
   6  -2  13      180.49      171.75     21.21 o 
   7  -2  13      336.85      331.61     35.66 o 
   8  -2  13       49.75       50.74      8.38 o 
   9  -2  13      120.84      148.89     11.32 o 
  10  -2  13       56.84       77.41     15.00 o 
  11  -2  13       43.11       16.30     13.06 o 
 -14  -1  13        7.22        2.18     12.82 o 
 -13  -1  13       25.78       20.85     10.01 o 
 -12  -1  13       64.55       69.07      8.99 o 
 -11  -1  13       61.98       46.06      5.07 o 
 -10  -1  13      226.53      230.45      7.33 o 
  -9  -1  13      185.74      190.81      6.64 o 
  -8  -1  13       27.40       33.91      4.14 o 
  -7  -1  13       68.31       62.76      7.09 o 
  -6  -1  13      442.62      421.52     17.35 o 
  -5  -1  13      245.51      247.47     18.24 o 
  -4  -1  13      678.42      681.06     26.32 o 
  -3  -1  13     1503.99     1523.62     26.13 o 
  -2  -1  13      816.50      792.91     21.09 o 
  -1  -1  13      134.51      118.66      8.62 o 
   0  -1  13     1195.33     1147.16     63.18 o 
   1  -1  13      229.35      234.99     33.58 o 
   2  -1  13      225.19      192.18      6.21 o 
   3  -1  13      100.85      100.09     10.73 o 
   4  -1  13       11.94       -3.28      3.54 o 
   5  -1  13       71.91       68.28      5.38 o 
   6  -1  13        9.29       18.30      7.06 o 
   7  -1  13       39.72       37.84      7.04 o 
   8  -1  13      173.38      188.40     18.94 o 
   9  -1  13       20.24       31.83      8.57 o 
  10  -1  13       10.99       -4.35     10.01 o 
  11  -1  13        8.08      -10.01     10.45 o 
 -14   0  13        0.37      -10.69     10.69 o 
 -13   0  13      349.65      405.33     21.29 o 
 -12   0  13      176.56      168.40      7.48 o 
 -11   0  13      165.78      157.87      7.15 o 
 -10   0  13      172.16      173.12      5.79 o 
  -9   0  13       64.68       64.08      5.06 o 
  -8   0  13       30.67       35.72      4.50 o 
  -7   0  13       94.31       92.52      5.82 o 
  -6   0  13       48.62       48.61      4.28 o 
  -5   0  13       54.67       55.74      6.12 o 
  -4   0  13        9.60        9.35      3.50 o 
  -3   0  13     2500.60     2456.42     86.98 o 
  -2   0  13       64.64       65.08      4.46 o 
  -1   0  13      274.78      250.86     10.57 o 
   0   0  13      199.57      205.81     11.01 o 
   1   0  13        0.21        3.89      2.88 o 
   2   0  13      176.25      157.97      5.00 o 
   3   0  13      336.49      353.44     13.97 o 
   4   0  13     1420.92     1394.42    126.54 o 
   5   0  13      251.61      258.91     12.64 o 
   6   0  13       48.18       51.76      6.82 o 
   7   0  13       57.86       61.60      6.15 o 
   8   0  13      205.21      199.25     19.44 o 
   9   0  13       31.31       50.30      9.36 o 
  11   0  13       53.96       35.22     14.80 o 
 -14   1  13       10.49       31.06     13.06 o 
 -13   1  13       17.62       17.42     11.08 o 
 -12   1  13       87.97       94.42      6.81 o 
 -11   1  13       62.29       60.36      5.07 o 
 -10   1  13      252.38      271.51     10.19 o 
  -9   1  13      175.73      175.64     14.35 o 
  -8   1  13       20.63       18.68      3.79 o 
  -7   1  13       52.10       54.23      4.50 o 
  -6   1  13      442.38      452.24      8.79 o 
  -5   1  13      277.88      274.76      6.49 o 
  -4   1  13      704.35      716.00     13.34 o 
  -3   1  13     1549.73     1572.79     37.79 o 
  -2   1  13      726.73      692.89     29.47 o 
  -1   1  13      127.01      128.85     13.81 o 
   0   1  13     1118.12     1041.94     80.84 o 
   1   1  13      284.06      263.62     22.02 o 
   2   1  13      231.08      226.21     13.77 o 
   3   1  13       89.43      104.38      7.13 o 
   4   1  13        5.93        7.85      5.87 o 
   5   1  13       54.73       47.40      7.77 o 
   6   1  13       13.92       14.86      4.69 o 
   7   1  13       40.37       28.83      5.47 o 
   8   1  13      181.55      180.63     11.51 o 
   9   1  13       16.44       15.84      6.82 o 
  10   1  13        8.85        5.85     12.84 o 
  11   1  13       13.03        4.55      8.04 o 
 -14   2  13       21.89       31.54     13.93 o 
 -13   2  13       79.24      107.40     14.13 o 
 -12   2  13       17.42       23.46      5.81 o 
 -11   2  13      199.57      213.11      7.40 o 
 -10   2  13      108.61      101.64      6.25 o 
  -9   2  13      462.37      483.09     11.37 o 
  -8   2  13       33.76       37.36      4.41 o 
  -7   2  13       11.71       14.23      3.93 o 
  -6   2  13      290.71      307.49      7.06 o 
  -5   2  13      453.73      429.77      8.37 o 
  -4   2  13      426.16      400.70      9.89 o 
  -3   2  13      626.24      633.51     10.30 o 
  -2   2  13      131.50      120.33      7.04 o 
  -1   2  13      229.95      214.19      4.96 o 
   0   2  13      249.51      244.58     11.32 o 
   1   2  13      124.44      109.71      7.50 o 
   2   2  13      352.25      345.14     21.48 o 
   3   2  13      181.35      164.46      8.57 o 
   4   2  13       66.80       69.02      6.28 o 
   5   2  13      560.54      568.41     34.54 o 
   6   2  13      169.91      167.46     13.52 o 
   7   2  13      334.02      334.63     27.25 o 
   8   2  13       43.70       46.84      7.02 o 
   9   2  13      133.62      148.68      9.09 o 
  10   2  13       44.44       49.48     17.51 o 
  11   2  13       41.84       30.05     26.85 o 
  12   2  13        5.56       -0.44     14.80 o 
 -13   3  13        0.66       -8.71      8.71 o 
 -12   3  13       68.22       42.62     11.76 o 
 -11   3  13       24.73       14.57      6.05 o 
 -10   3  13      112.59      107.89     13.28 o 
  -9   3  13       14.25       11.29      4.16 o 
  -8   3  13        3.34       -2.16      3.64 o 
  -7   3  13      192.85      212.71      6.75 o 
  -6   3  13      525.60      534.51     13.64 o 
  -5   3  13      589.69      607.69     18.92 o 
  -4   3  13       60.06       57.63      3.96 o 
  -3   3  13      468.82      488.47     13.73 o 
  -2   3  13      207.92      194.93      5.57 o 
  -1   3  13      100.33       88.42      6.01 o 
   0   3  13      281.68      271.75     18.29 o 
   1   3  13      712.75      715.84     25.63 o 
   2   3  13       48.05       44.60      4.01 o 
   3   3  13      713.04      700.03     57.73 o 
   4   3  13       18.64        9.56      4.47 o 
   5   3  13      401.46      400.81     39.46 o 
   6   3  13      112.64      120.81      6.79 o 
   7   3  13       14.91        8.05      6.82 o 
   8   3  13       53.01       55.90      9.73 o 
   9   3  13      116.61      111.56     15.21 o 
  10   3  13        6.31        0.24      9.34 o 
  11   3  13      118.41      117.84     12.81 o 
 -13   4  13      176.24      222.02     18.67 o 
 -12   4  13       62.27       65.89     12.39 o 
 -11   4  13       42.97       39.05     13.21 o 
 -10   4  13       48.65       59.28      7.91 o 
  -9   4  13      402.30      418.58     12.41 o 
  -8   4  13      318.00      315.77     16.29 o 
  -7   4  13      253.31      246.49      8.79 o 
  -6   4  13      449.12      443.73     10.54 o 
  -5   4  13      214.96      222.45      7.49 o 
  -4   4  13       20.89       22.78      3.38 o 
  -3   4  13      335.74      336.07      7.25 o 
  -2   4  13      145.94      144.98      6.91 o 
  -1   4  13      687.79      673.30     24.07 o 
   0   4  13      155.26      162.91      6.23 o 
   1   4  13       98.81      103.50      8.45 o 
   2   4  13       69.97       64.28      4.78 o 
   3   4  13        2.83        0.44      3.59 o 
   4   4  13      121.04      121.35      5.65 o 
   5   4  13      178.83      171.48     10.54 o 
   6   4  13        4.94        9.46      7.21 o 
   7   4  13      242.25      238.60     15.57 o 
   8   4  13       55.14       48.31      6.46 o 
   9   4  13      126.43      125.83     13.16 o 
  10   4  13       43.40       52.85     10.01 o 
 -13   5  13       55.82       65.02     13.06 o 
 -12   5  13      112.26      115.05     16.55 o 
 -11   5  13      148.53      154.27     13.66 o 
 -10   5  13      105.27       98.34      9.11 o 
  -9   5  13      134.12      145.73      9.08 o 
  -8   5  13      320.40      345.29     19.78 o 
  -7   5  13      502.81      534.79     12.40 o 
  -6   5  13       10.02       10.06      6.02 o 
  -5   5  13      329.69      345.34      9.28 o 
  -4   5  13        8.93        6.44      9.77 o 
  -3   5  13       45.28       35.28      6.10 o 
  -2   5  13      683.84      689.05     18.59 o 
  -1   5  13       42.50       47.97      9.36 o 
   0   5  13        4.45       -0.07      3.79 o 
   1   5  13      265.59      256.51     11.65 o 
   2   5  13       92.76       89.66      6.32 o 
   3   5  13      230.22      257.57     18.99 o 
   4   5  13      109.99      122.45      7.15 o 
   5   5  13      223.60      212.42     10.38 o 
   6   5  13      151.94      158.30     29.90 o 
   7   5  13        8.23        2.50     12.19 o 
   8   5  13       52.21       43.60     15.53 o 
   9   5  13      212.62      222.31     13.07 o 
 -12   6  13       24.59       33.04     14.56 o 
 -11   6  13       81.64       90.23     15.63 o 
 -10   6  13        5.33        4.67      6.34 o 
  -9   6  13      223.07      228.73     29.37 o 
  -8   6  13       70.37       83.57      7.83 o 
  -7   6  13      102.59      118.55      7.52 o 
  -6   6  13      179.25      185.96      8.17 o 
  -5   6  13      214.79      235.37      8.59 o 
  -4   6  13      310.06      330.43     10.37 o 
  -3   6  13      178.43      198.64     18.60 o 
  -2   6  13      188.06      193.61      8.04 o 
  -1   6  13      454.69      440.89     22.06 o 
   0   6  13       45.87       42.23      5.60 o 
   1   6  13        2.01        3.23      4.70 o 
   2   6  13      296.67      288.46      9.32 o 
   3   6  13      135.82      132.54     10.86 o 
   4   6  13      137.34      146.52     15.49 o 
   5   6  13       57.65       64.84      7.10 o 
   6   6  13       29.90       46.20     12.53 o 
   7   6  13       73.21       73.09      9.51 o 
   8   6  13       72.27       73.60     26.85 o 
   9   6  13       14.47        7.40     11.95 o 
  -9   7  13       21.10       30.24     13.69 o 
  -8   7  13      129.73      126.06      9.60 o 
  -7   7  13        9.75        3.63     12.33 o 
  -6   7  13       22.49       20.88      7.99 o 
  -5   7  13       16.23       18.72     10.79 o 
  -4   7  13      237.92      264.75     20.12 o 
  -3   7  13       86.13       85.69      8.81 o 
  -2   7  13       78.60       82.41      7.10 o 
  -1   7  13       70.23       65.84      6.90 o 
   0   7  13       55.33       59.28      7.11 o 
   1   7  13      547.75      569.44     16.30 o 
   2   7  13      251.13      283.07     10.07 o 
   3   7  13       71.42       79.65     10.64 o 
   4   7  13        9.94        5.54      9.20 o 
   5   7  13       18.97       11.39      8.16 o 
   6   7  13      325.21      335.03     12.30 o 
   7   7  13       32.61       60.90     27.19 o 
  -6   8  13        7.81       -6.22      6.22 o 
  -5   8  13      159.63      179.57     12.60 o 
  -4   8  13       91.96       82.21     10.56 o 
  -3   8  13       97.33       99.23     15.04 o 
  -2   8  13       19.79       33.01      8.06 o 
  -1   8  13      204.28      203.50      9.26 o 
   0   8  13      164.42      185.93     12.14 o 
   1   8  13       64.11       68.19      7.80 o 
   2   8  13      120.45      128.99     10.25 o 
   3   8  13       54.30       47.83      7.73 o 
   4   8  13        2.70        7.64      8.74 o 
   5   8  13       98.73       80.31     14.37 o 
   6   8  13        2.22       16.55     15.43 o 
  -6   9  13        7.71       22.40     13.26 o 
  -5   9  13       30.33       49.59     16.74 o 
  -4   9  13       93.37       51.52     13.06 o 
  -3   9  13        6.59       32.61     15.00 o 
  -2   9  13      122.51      120.82     32.51 o 
  -1   9  13       50.61       29.69      9.24 o 
   0   9  13       23.00       39.31     24.46 o 
   1   9  13       46.40       20.91     22.84 o 
   2   9  13       23.84       62.91     12.39 o 
   3   9  13      266.79      302.31     17.08 o 
   4   9  13       20.67       26.32     13.69 o 
   2  10  13       33.64       55.88     16.30 o 
  -6  -9  14       18.21        0.19     12.39 o 
  -5  -9  14      160.89      166.20     14.68 o 
  -4  -9  14       91.28       78.35     10.53 o 
  -3  -9  14       85.55       68.10     10.55 o 
  -2  -9  14       17.41        6.51     19.01 o 
  -1  -9  14       37.32       50.85     15.24 o 
   0  -9  14       57.77       88.29     16.11 o 
   1  -9  14       56.03       71.31     15.00 o 
   2  -9  14      183.01      183.75     19.59 o 
   4  -9  14       41.76       29.80     15.00 o 
  -7  -8  14      111.03       97.50     16.11 o 
  -6  -8  14       17.31       20.16     23.49 o 
  -5  -8  14       39.26       34.73      9.11 o 
  -4  -8  14       44.78       46.49      8.83 o 
  -3  -8  14        2.97       36.28     12.63 o 
  -2  -8  14       52.99       36.61      8.38 o 
  -1  -8  14       10.54        2.62      9.80 o 
   0  -8  14       65.91       51.96     13.26 o 
   1  -8  14       45.47        5.42      9.34 o 
   2  -8  14       83.24       74.60     13.06 o 
   3  -8  14       57.75       72.95     10.48 o 
   4  -8  14       34.50       60.35     10.30 o 
   5  -8  14      235.34      273.60     14.22 o 
   6  -8  14       15.04       10.45     13.26 o 
  -9  -7  14       35.46       40.64     13.26 o 
  -8  -7  14      128.66      145.48     15.87 o 
  -7  -7  14       31.54       31.16      9.99 o 
  -6  -7  14      164.71      176.84     12.07 o 
  -5  -7  14        4.03       -4.42      6.06 o 
  -4  -7  14       45.13       49.60      8.10 o 
  -3  -7  14      130.43      107.96      9.18 o 
  -2  -7  14      185.52      171.70     11.73 o 
  -1  -7  14      459.81      455.77     15.21 o 
   0  -7  14       57.19       40.88     10.69 o 
   1  -7  14      178.75      163.52     13.69 o 
   2  -7  14       28.52       20.59     17.61 o 
   3  -7  14       24.41       13.16      9.24 o 
   4  -7  14        1.45       12.70      6.93 o 
   5  -7  14      134.07      145.10     11.31 o 
   6  -7  14        1.10       10.26      9.06 o 
   7  -7  14      255.83      261.83     20.85 o 
 -11  -6  14       61.94       65.46     14.37 o 
 -10  -6  14       26.37       22.16     12.19 o 
  -9  -6  14       11.25        5.66     10.69 o 
  -8  -6  14       39.78       46.11     12.39 o 
  -7  -6  14       50.13       36.53     11.51 o 
  -6  -6  14      140.35      145.98     13.35 o 
  -5  -6  14      191.03      186.70     21.31 o 
  -4  -6  14      363.17      335.37      9.97 o 
  -3  -6  14       32.60       36.03      6.96 o 
  -2  -6  14      128.05      120.29      9.26 o 
  -1  -6  14       10.76       -4.61      5.50 o 
   0  -6  14       22.87       -0.22      7.72 o 
   1  -6  14      257.39      254.04     10.82 o 
   2  -6  14      183.45      179.72      9.53 o 
   3  -6  14      248.42      239.09     10.61 o 
   4  -6  14       27.57       35.23      7.55 o 
   5  -6  14       67.49       72.56     17.95 o 
   6  -6  14       18.97       26.55      8.77 o 
   7  -6  14       77.37       84.57     15.63 o 
   8  -6  14       98.63      127.19     17.80 o 
 -12  -5  14        8.46       -7.15      7.15 o 
 -11  -5  14       30.96       13.43      8.53 o 
 -10  -5  14       57.62       38.70     11.95 o 
  -9  -5  14      176.31      172.43     16.30 o 
  -8  -5  14       34.28       29.43     13.59 o 
  -7  -5  14       92.90       80.21      8.53 o 
  -6  -5  14        2.08       22.26     13.47 o 
  -5  -5  14      493.20      515.42     12.05 o 
  -4  -5  14      242.42      247.11      8.02 o 
  -3  -5  14      326.71      311.45     10.58 o 
  -2  -5  14      234.22      219.08      7.87 o 
  -1  -5  14       91.55       87.77      5.73 o 
   0  -5  14      195.93      188.65      7.73 o 
   1  -5  14       22.68       31.64      4.83 o 
   2  -5  14     1000.77      958.22     46.81 o 
   3  -5  14        8.53       21.89      5.72 o 
   4  -5  14       27.31       23.17      5.81 o 
   5  -5  14       65.95       68.54      6.27 o 
   6  -5  14       33.46       20.38      9.58 o 
   7  -5  14      143.95      138.09     13.69 o 
   8  -5  14       27.10       25.01     13.45 o 
   9  -5  14       49.54       60.23     16.74 o 
 -13  -4  14       31.65       31.74     14.37 o 
 -12  -4  14      104.84      123.28     18.70 o 
 -11  -4  14       83.60       73.32      9.00 o 
 -10  -4  14       23.11       27.50      7.05 o 
  -9  -4  14      268.40      267.69     10.08 o 
  -8  -4  14      127.11      142.11      7.80 o 
  -7  -4  14      397.42      412.56     10.44 o 
  -6  -4  14       86.33       82.10      7.76 o 
  -5  -4  14      348.12      330.42     11.83 o 
  -4  -4  14      128.07      117.65      7.57 o 
  -3  -4  14      222.27      230.73     13.00 o 
  -2  -4  14      240.54      216.59      8.78 o 
  -1  -4  14      225.02      215.79      7.08 o 
   0  -4  14      117.30      124.36      6.02 o 
   1  -4  14      655.93      669.51     11.41 o 
   2  -4  14       22.70       26.21      4.65 o 
   3  -4  14      212.53      207.54     11.65 o 
   4  -4  14      109.32      107.89      6.25 o 
   5  -4  14        7.16       -0.05      4.64 o 
   6  -4  14      252.47      232.08     15.00 o 
   7  -4  14       25.22       39.72     18.60 o 
   8  -4  14      149.06      144.92     10.90 o 
   9  -4  14       18.28       13.93     12.63 o 
 -13  -3  14      109.66      107.05     21.50 o 
 -12  -3  14       39.37       24.91      8.20 o 
 -11  -3  14      187.39      211.34      8.57 o 
 -10  -3  14       38.83       36.19      5.44 o 
  -9  -3  14       31.67       32.39      4.76 o 
  -8  -3  14       28.33       27.12      5.94 o 
  -7  -3  14      123.48      105.90     10.01 o 
  -6  -3  14      104.73      119.63      7.50 o 
  -5  -3  14      101.76       84.47      9.52 o 
  -4  -3  14      281.98      282.24      7.97 o 
  -3  -3  14      207.33      205.29     11.51 o 
  -2  -3  14      125.62      115.68     10.89 o 
  -1  -3  14      205.86      183.33     14.72 o 
   0  -3  14       52.11       60.37      4.35 o 
   1  -3  14      217.58      218.99      7.10 o 
   2  -3  14      776.43      719.29     21.49 o 
   3  -3  14       96.87      108.36      6.96 o 
   4  -3  14      130.42      125.05      8.25 o 
   5  -3  14      360.77      365.40     18.38 o 
   6  -3  14      325.60      293.76     17.42 o 
   7  -3  14       11.46       22.24     10.86 o 
   8  -3  14      140.84      138.44     10.07 o 
   9  -3  14       17.93       19.79     13.06 o 
  10  -3  14      149.75       86.94     16.55 o 
 -13  -2  14       55.78       52.20     13.26 o 
 -12  -2  14       14.60       27.14      7.64 o 
 -11  -2  14       31.04       33.91      5.54 o 
 -10  -2  14       80.82       72.13      5.69 o 
  -9  -2  14      194.76      206.72     10.86 o 
  -8  -2  14       82.91       89.11      6.48 o 
  -7  -2  14      266.80      300.78     10.90 o 
  -6  -2  14       42.27       43.27      6.34 o 
  -5  -2  14      630.65      632.27     12.68 o 
  -4  -2  14      197.82      196.21      8.29 o 
  -3  -2  14      521.84      494.94     11.33 o 
  -2  -2  14      127.53      118.14      5.51 o 
  -1  -2  14      223.65      211.19      6.70 o 
   0  -2  14      218.37      193.04      5.40 o 
   1  -2  14      154.03      156.82      8.88 o 
   2  -2  14       34.46       27.16      4.39 o 
   3  -2  14      469.15      498.41     18.67 o 
   4  -2  14      135.40      125.21      9.89 o 
   5  -2  14       78.94       72.06     17.20 o 
   6  -2  14      152.79      153.54      9.03 o 
   7  -2  14        5.97        2.22      6.52 o 
   8  -2  14       67.77       64.41      8.92 o 
   9  -2  14      118.82       90.04     13.26 o 
  10  -2  14       21.91        6.34     11.27 o 
 -13  -1  14       25.35       32.85     10.89 o 
 -12  -1  14       47.47       51.61     12.81 o 
 -11  -1  14       63.79       67.14      8.34 o 
 -10  -1  14      240.26      262.41     11.32 o 
  -9  -1  14      468.68      450.99     27.22 o 
  -8  -1  14       41.60       47.92      5.73 o 
  -7  -1  14      536.76      524.62     20.06 o 
  -6  -1  14      528.24      500.23     28.42 o 
  -5  -1  14       66.78       68.54      5.40 o 
  -4  -1  14      275.54      297.13     10.09 o 
  -3  -1  14      211.52      205.15      6.55 o 
  -2  -1  14      113.72      113.36      6.29 o 
  -1  -1  14      515.25      492.45     23.08 o 
   0  -1  14       43.24       57.55      3.73 o 
   1  -1  14      614.81      585.61     28.53 o 
   2  -1  14        6.45        2.56      3.27 o 
   3  -1  14      101.85       84.40      6.57 o 
   4  -1  14      127.54      132.16      8.27 o 
   5  -1  14      203.05      203.97     13.93 o 
   6  -1  14      568.05      623.42     23.27 o 
   7  -1  14      612.19      693.67     26.13 o 
   8  -1  14       72.93       76.59     24.43 o 
   9  -1  14      205.25      249.64     17.80 o 
  10  -1  14       47.59       49.15     15.24 o 
  11  -1  14       42.19       30.24     13.45 o 
 -13   0  14        2.42       11.51     11.27 o 
 -12   0  14       54.35       59.24      9.75 o 
 -11   0  14        6.60        7.41      4.68 o 
 -10   0  14      677.68      738.85     16.51 o 
  -9   0  14       11.77       17.32      9.36 o 
  -8   0  14       83.65       75.06      5.01 o 
  -7   0  14       19.46       13.81      6.39 o 
  -6   0  14      156.49      154.03     20.53 o 
  -5   0  14      410.15      434.03      9.83 o 
  -4   0  14      862.97      834.32     62.90 o 
  -3   0  14      692.97      700.87     13.12 o 
  -2   0  14       71.36       69.82      4.88 o 
  -1   0  14       73.35       78.08     10.42 o 
   0   0  14      945.57      979.78     47.10 o 
   1   0  14      556.12      508.56     25.83 o 
   2   0  14        8.97       11.22      3.35 o 
   3   0  14      978.45      934.21     40.78 o 
   4   0  14      143.96      153.45     10.47 o 
   5   0  14       91.46       83.14      8.24 o 
   6   0  14       26.27       17.68      5.18 o 
   7   0  14       73.13       63.61      6.40 o 
   8   0  14       99.29      125.55      9.52 o 
   9   0  14       58.08       60.96      9.95 o 
  10   0  14        7.51       56.07     14.37 o 
  11   0  14       48.24       21.77     13.93 o 
 -13   1  14       35.29       24.14     11.95 o 
 -12   1  14       51.67       60.42      9.27 o 
 -11   1  14       74.32       67.87      5.62 o 
 -10   1  14      225.05      210.73     13.01 o 
  -9   1  14      456.20      444.85     11.08 o 
  -8   1  14       32.63       37.61      4.61 o 
  -7   1  14      521.56      536.99     11.93 o 
  -6   1  14      574.61      537.73     11.80 o 
  -5   1  14       71.90       76.17      6.74 o 
  -4   1  14      253.33      260.34      8.87 o 
  -3   1  14      214.96      212.08      6.90 o 
  -2   1  14      115.29      109.45      4.53 o 
  -1   1  14      516.17      476.33     27.24 o 
   0   1  14       39.70       40.58      3.96 o 
   1   1  14      611.99      554.54     87.74 o 
   2   1  14        2.00        1.34      3.88 o 
   3   1  14      110.62      111.09      5.73 o 
   4   1  14      159.61      182.46     13.26 o 
   5   1  14      222.99      232.31     22.52 o 
   6   1  14      580.67      601.20     79.59 o 
   7   1  14      563.87      602.35     13.72 o 
   8   1  14       83.20       75.10      7.07 o 
   9   1  14      197.94      241.19     21.49 o 
  10   1  14       59.35       72.12     13.04 o 
  11   1  14       41.54       62.41     15.87 o 
 -13   2  14       66.96       84.76     15.00 o 
 -12   2  14       11.15       20.75      8.55 o 
 -11   2  14       32.29       25.09      7.23 o 
 -10   2  14       76.57       73.17      4.95 o 
  -9   2  14      208.94      198.23      7.03 o 
  -8   2  14       96.90      103.05      6.87 o 
  -7   2  14      270.37      285.23      8.41 o 
  -6   2  14       45.11       48.66      6.93 o 
  -5   2  14      596.21      594.81     10.53 o 
  -4   2  14      165.19      172.90     10.31 o 
  -3   2  14      501.47      504.65     18.48 o 
  -2   2  14      147.40      136.30      6.27 o 
  -1   2  14      211.11      213.12      8.20 o 
   0   2  14      243.39      231.88     12.44 o 
   1   2  14      128.50      136.62     11.46 o 
   2   2  14       37.29       41.89      4.16 o 
   3   2  14      438.45      431.27     18.31 o 
   4   2  14      130.93      120.19      6.44 o 
   5   2  14       69.43       55.27      9.39 o 
   6   2  14      180.66      174.74      7.74 o 
   7   2  14        6.13       23.87     11.75 o 
   8   2  14       88.45       87.51      7.84 o 
   9   2  14      114.42      114.41     12.87 o 
  10   2  14       26.43       20.92      9.36 o 
  11   2  14       32.94       65.65     18.48 o 
 -13   3  14      111.38      129.56     16.11 o 
 -12   3  14       37.68       28.25     11.95 o 
 -11   3  14      184.09      208.94      8.81 o 
 -10   3  14       36.26       25.70      6.02 o 
  -9   3  14       34.47       32.95      5.53 o 
  -8   3  14       24.55       28.79      5.08 o 
  -7   3  14      123.54      109.95      6.01 o 
  -6   3  14       98.63      113.01      8.16 o 
  -5   3  14      122.76      118.40      6.21 o 
  -4   3  14      285.15      284.86     13.91 o 
  -3   3  14      197.59      178.22     11.45 o 
  -2   3  14      119.69      107.70      5.73 o 
  -1   3  14      163.56      169.60     10.89 o 
   0   3  14       68.32       71.83      8.93 o 
   1   3  14      198.76      193.87     29.25 o 
   2   3  14      813.40      771.73    159.39 o 
   3   3  14       86.47       98.67     24.37 o 
   4   3  14      150.39      169.87      8.42 o 
   5   3  14      369.57      368.21     36.43 o 
   6   3  14      336.58      322.10     12.69 o 
   7   3  14       16.72       24.19     13.69 o 
   8   3  14      147.05      163.79     11.00 o 
   9   3  14       19.83       -4.26      6.24 o 
  10   3  14      139.95      138.79     28.37 o 
 -13   4  14       37.08       33.91     13.26 o 
 -12   4  14       85.48       90.23     14.56 o 
 -11   4  14       86.07      116.55     14.80 o 
 -10   4  14       26.28       31.67      5.08 o 
  -9   4  14      263.57      242.37     17.09 o 
  -8   4  14      139.61      143.16      6.82 o 
  -7   4  14      343.56      372.18      9.15 o 
  -6   4  14       88.13       84.01      5.64 o 
  -5   4  14      328.93      342.39     10.52 o 
  -4   4  14      142.47      147.61     10.54 o 
  -3   4  14      239.84      244.31      5.97 o 
  -2   4  14      233.57      254.76      6.64 o 
  -1   4  14      215.73      204.15     11.68 o 
   0   4  14      102.01      102.88      5.66 o 
   1   4  14      673.53      696.35     33.40 o 
   2   4  14       19.32       20.67      7.03 o 
   3   4  14      230.15      250.00     12.33 o 
   4   4  14      102.62      103.05     14.71 o 
   5   4  14       11.04       16.22      5.62 o 
   6   4  14      244.67      224.62     15.99 o 
   7   4  14       22.79       23.31      8.55 o 
   8   4  14      149.45      149.76     14.77 o 
   9   4  14       12.74       16.17     11.09 o 
  10   4  14       15.05       40.88     14.13 o 
 -12   5  14        6.99       35.03     13.69 o 
 -11   5  14       25.42       19.79     11.95 o 
 -10   5  14       60.01       63.83      8.77 o 
  -9   5  14      171.21      176.99      9.26 o 
  -8   5  14       49.70       51.96      7.15 o 
  -7   5  14       95.24       86.12      7.19 o 
  -6   5  14        1.00       -2.14      4.92 o 
  -5   5  14      488.81      523.10     12.20 o 
  -4   5  14      247.74      254.87      8.53 o 
  -3   5  14      323.91      331.54     11.36 o 
  -2   5  14      232.95      221.98     10.41 o 
  -1   5  14      104.44      110.29      8.53 o 
   0   5  14      211.64      232.70      8.20 o 
   1   5  14       28.79       23.71      5.45 o 
   2   5  14      997.74     1045.83     44.26 o 
   3   5  14        8.44       23.45     13.32 o 
   4   5  14       27.03       36.67      7.06 o 
   5   5  14       70.01       73.02      8.05 o 
   6   5  14       31.16       47.73      8.60 o 
   7   5  14      151.06      147.70     30.77 o 
   8   5  14       31.01       33.76     10.01 o 
   9   5  14       55.23       45.65     10.47 o 
 -12   6  14       76.78      167.44     18.48 o 
 -11   6  14       60.71       56.31     14.13 o 
 -10   6  14       20.18       15.85      8.98 o 
  -9   6  14       10.62        5.53      8.43 o 
  -8   6  14       32.37       29.72      7.38 o 
  -7   6  14       59.68       74.38      7.58 o 
  -6   6  14      136.85      134.99     24.48 o 
  -5   6  14      198.71      210.83     14.25 o 
  -4   6  14      348.41      338.19     10.21 o 
  -3   6  14       33.66       41.96      6.40 o 
  -2   6  14      129.46      132.57      7.52 o 
  -1   6  14       10.51        9.69      5.45 o 
   0   6  14       29.66       30.74      9.80 o 
   1   6  14      250.30      258.34     28.81 o 
   2   6  14      179.18      185.36     14.27 o 
   3   6  14      259.37      273.04     19.86 o 
   4   6  14       33.61       34.47      7.87 o 
   5   6  14       67.57       63.17      8.91 o 
   6   6  14       18.02       24.90      8.99 o 
   7   6  14       75.88       71.28     10.55 o 
   8   6  14       88.37       99.37     18.36 o 
 -10   7  14       10.32       14.56     12.82 o 
  -9   7  14       44.28       53.31     13.69 o 
  -8   7  14      125.68      121.72     10.53 o 
  -7   7  14       30.27       12.39      6.91 o 
  -6   7  14      161.47      186.41      9.84 o 
  -5   7  14        6.00       -2.05      5.44 o 
  -4   7  14       52.07       50.72     17.33 o 
  -3   7  14      142.02      155.34      8.87 o 
  -2   7  14      191.89      178.94     15.55 o 
  -1   7  14      467.02      514.65     13.13 o 
   0   7  14       47.88       60.56      7.57 o 
   1   7  14      179.21      193.78      9.36 o 
   2   7  14       19.66       18.16      7.61 o 
   3   7  14       26.69       17.01      8.31 o 
   4   7  14        4.33        1.79     10.31 o 
   5   7  14      136.86      136.04     10.07 o 
   6   7  14        0.55       -5.64      6.99 o 
  -8   8  14       29.56       31.06     15.63 o 
  -7   8  14      106.50      136.09     16.93 o 
  -6   8  14       16.41        1.06      8.90 o 
  -5   8  14       34.95       31.89      8.69 o 
  -4   8  14       48.10       39.93      8.99 o 
  -3   8  14        1.94       28.61     11.97 o 
  -2   8  14       61.29       63.13      8.08 o 
  -1   8  14        7.70        2.96      6.31 o 
   0   8  14       63.48       60.63     14.29 o 
   1   8  14       59.04       67.47      8.87 o 
   2   8  14       85.33       78.05      9.86 o 
   3   8  14       55.80       77.03     10.91 o 
   4   8  14       27.50       39.92     10.01 o 
   5   8  14      224.41      251.82     21.96 o 
  -5   9  14      167.50      181.33     19.11 o 
  -4   9  14      103.88      116.98     18.48 o 
  -3   9  14       83.61       92.23     17.83 o 
  -2   9  14       15.91       -7.57      8.80 o 
  -1   9  14       33.64        6.65     19.04 o 
   0   9  14       46.54       38.60     21.19 o 
   1   9  14       50.58       61.57     11.29 o 
   2   9  14      193.55      192.86     13.54 o 
   3   9  14       19.44       29.56     15.43 o 
  -3  -9  15       28.10       50.46     15.63 o 
  -2  -9  15        5.60       -3.68     10.69 o 
  -7  -8  15        6.07      -12.63     12.63 o 
  -6  -8  15       41.45       60.95     17.95 o 
  -5  -8  15      158.65      136.87     11.04 o 
  -4  -8  15       33.03       51.92     19.11 o 
  -3  -8  15       71.05       78.77     23.25 o 
  -2  -8  15       91.97       90.06     11.17 o 
  -1  -8  15       75.37      128.69     17.42 o 
   0  -8  15       34.04       37.83     13.06 o 
   1  -8  15       23.20       21.96     12.39 o 
   2  -8  15       67.96       50.22     13.93 o 
   3  -8  15       28.98       48.28     13.93 o 
   4  -8  15      159.98      150.52     12.74 o 
   5  -8  15       15.60       15.73      9.72 o 
  -8  -7  15      108.43       73.92     14.37 o 
  -7  -7  15       46.75       25.64     12.19 o 
  -6  -7  15       40.06       41.46     12.92 o 
  -5  -7  15       21.57       15.72      7.31 o 
  -4  -7  15      119.23      134.39     11.30 o 
  -3  -7  15        0.08       -5.49      5.89 o 
  -2  -7  15      146.11      152.73     10.14 o 
  -1  -7  15       64.36       73.96      9.99 o 
   0  -7  15       79.03       56.99     14.37 o 
   1  -7  15      192.83      179.83     16.74 o 
   2  -7  15       46.31       44.99     12.82 o 
   3  -7  15       35.67       26.28      8.13 o 
   4  -7  15       10.73       20.91      9.41 o 
   5  -7  15       64.13       51.25      9.10 o 
   6  -7  15       59.75       44.50     18.26 o 
 -10  -6  15       16.70       10.69     11.95 o 
  -9  -6  15       59.12       62.60     14.37 o 
  -8  -6  15       24.19        9.34     11.08 o 
  -7  -6  15       52.49       54.14     12.63 o 
  -6  -6  15      159.35      158.93     15.87 o 
  -5  -6  15      130.27      122.52     22.81 o 
  -4  -6  15       53.68       59.86     12.72 o 
  -3  -6  15      282.60      263.53     15.43 o 
  -2  -6  15      390.90      331.14     28.81 o 
  -1  -6  15       38.55       30.12      7.72 o 
   0  -6  15       24.33        9.53      7.60 o 
   1  -6  15       93.92      103.29     14.13 o 
   2  -6  15      127.19      120.63     14.93 o 
   3  -6  15       91.98       77.56     22.96 o 
   4  -6  15      195.63      201.05     12.21 o 
   5  -6  15      115.94       99.83     26.00 o 
   7  -6  15       15.33       23.46     15.24 o 
 -11  -5  15       52.74       33.48     14.37 o 
 -10  -5  15       34.64       27.19     13.06 o 
  -9  -5  15       37.65       57.64     10.98 o 
  -8  -5  15       30.50       26.80      8.20 o 
  -7  -5  15      342.98      322.45     19.79 o 
  -6  -5  15       67.04       80.06     25.23 o 
  -5  -5  15      262.44      276.35     17.39 o 
  -4  -5  15        2.62       12.36      5.13 o 
  -3  -5  15       26.85       36.01      5.66 o 
  -2  -5  15      233.45      227.25      8.33 o 
  -1  -5  15      123.18      142.63      7.61 o 
   0  -5  15      206.21      193.39      7.65 o 
   1  -5  15      176.91      187.21     17.61 o 
   2  -5  15       82.68       83.30      6.57 o 
   3  -5  15       31.84       27.62      5.65 o 
   4  -5  15      208.04      223.45      8.87 o 
   5  -5  15       80.20       88.29      8.71 o 
   6  -5  15      138.25      130.81     11.27 o 
   7  -5  15       45.98       64.39     16.55 o 
   8  -5  15       19.14       21.77     15.00 o 
 -12  -4  15       23.39       13.63     21.41 o 
 -11  -4  15       38.55       24.54      8.85 o 
 -10  -4  15      142.34      131.08     15.22 o 
  -9  -4  15       79.58       78.57      7.03 o 
  -8  -4  15      196.32      194.12     15.26 o 
  -7  -4  15       80.81       76.64     12.82 o 
  -6  -4  15      399.47      403.18     40.35 o 
  -5  -4  15       41.75       47.34      7.15 o 
  -4  -4  15       28.58       21.77     12.48 o 
  -3  -4  15      106.64      102.44     10.33 o 
  -2  -4  15      189.26      181.70     16.74 o 
  -1  -4  15      181.35      167.91      6.83 o 
   0  -4  15      148.97      132.37      7.23 o 
   1  -4  15       31.34       33.87      4.38 o 
   2  -4  15       66.44       59.01      5.88 o 
   3  -4  15       56.91       57.66      5.85 o 
   4  -4  15       16.67       10.54      5.10 o 
   5  -4  15      183.52      204.12     12.85 o 
   6  -4  15      185.22      155.51     12.84 o 
   7  -4  15       87.62      111.87     15.00 o 
   8  -4  15       20.50       32.41     14.80 o 
   9  -4  15       34.95       27.00     14.37 o 
 -13  -3  15       84.90      101.79     16.11 o 
 -12  -3  15       33.03       50.87     10.11 o 
 -11  -3  15       18.20       17.43      5.28 o 
 -10  -3  15      106.50       97.92     12.14 o 
  -9  -3  15      126.11      129.48      8.35 o 
  -8  -3  15      136.80      131.30      7.49 o 
  -7  -3  15       32.77       11.80     10.34 o 
  -6  -3  15      357.77      355.42     11.48 o 
  -5  -3  15      273.06      265.71     10.06 o 
  -4  -3  15      533.56      524.04     27.47 o 
  -2  -3  15      770.19      779.11     26.13 o 
  -1  -3  15      293.44      268.13      9.92 o 
   0  -3  15      149.29      164.00      9.27 o 
   1  -3  15      455.72      428.25     16.13 o 
   2  -3  15       80.65       80.73      5.79 o 
   3  -3  15      924.79      943.10     21.38 o 
   4  -3  15       17.55        8.88      4.32 o 
   5  -3  15      146.66      148.72      9.60 o 
   6  -3  15       28.91       21.52      7.60 o 
   7  -3  15        9.64       14.68     20.66 o 
   8  -3  15       78.85      101.31     15.87 o 
   9  -3  15       27.38       33.48     13.26 o 
 -13  -2  15       69.70       82.66     11.33 o 
 -12  -2  15       36.91       53.21      9.89 o 
 -11  -2  15      128.75      136.43      8.00 o 
 -10  -2  15      410.54      420.96     10.61 o 
  -9  -2  15      203.20      198.95     25.42 o 
  -8  -2  15      289.52      274.58     25.38 o 
  -7  -2  15      168.29      168.54     15.99 o 
  -6  -2  15       58.67       68.36      5.79 o 
  -5  -2  15      424.71      402.91      9.91 o 
  -4  -2  15        1.82        2.98      3.63 o 
  -3  -2  15      317.81      329.84     10.41 o 
  -2  -2  15       54.15       53.47      6.20 o 
  -1  -2  15       20.30       12.50      4.19 o 
   0  -2  15      236.71      205.02     10.87 o 
   1  -2  15       91.19       78.33      8.81 o 
   2  -2  15      328.19      312.24     14.80 o 
   3  -2  15      188.86      213.07     13.69 o 
   4  -2  15      172.63      190.91     12.82 o 
   5  -2  15       91.10       64.13      8.14 o 
   6  -2  15       30.58       21.09      7.47 o 
   7  -2  15      185.30      206.36     24.36 o 
   8  -2  15       31.37       59.36     14.80 o 
   9  -2  15      174.81      169.38     16.11 o 
  10  -2  15       53.78       59.80     15.00 o 
 -13  -1  15       75.24       80.89     15.00 o 
 -12  -1  15       39.28       49.35     10.89 o 
 -11  -1  15        0.23       11.99     11.21 o 
 -10  -1  15      131.68      143.71      8.02 o 
  -9  -1  15       82.30       76.65      7.21 o 
  -8  -1  15       77.98       83.82     10.37 o 
  -7  -1  15      260.33      278.57      8.68 o 
  -6  -1  15      185.60      166.95      8.89 o 
  -5  -1  15      126.81      132.57      6.46 o 
  -4  -1  15       52.89       48.83      6.55 o 
  -3  -1  15        1.52       -0.87      3.40 o 
  -2  -1  15      715.21      758.80     14.24 o 
  -1  -1  15      475.77      500.44     12.89 o 
   0  -1  15      840.37      828.56     46.22 o 
   1  -1  15       20.05       18.38      3.58 o 
   2  -1  15      106.54      108.25      7.59 o 
   3  -1  15      361.20      352.81      9.16 o 
   4  -1  15      136.96      127.41      8.71 o 
   5  -1  15       37.59       41.77      7.43 o 
   6  -1  15      198.61      173.49     16.30 o 
   7  -1  15       82.82       90.51      9.51 o 
   8  -1  15      272.39      305.95     20.22 o 
   9  -1  15       10.74       29.56     12.19 o 
  10  -1  15      115.03      119.16     16.55 o 
 -13   0  15      193.14      238.08     17.61 o 
 -12   0  15        0.85        6.33      8.96 o 
 -11   0  15      203.79      218.36     12.36 o 
 -10   0  15        0.03       23.71      9.94 o 
  -9   0  15       10.99       11.23      6.50 o 
  -8   0  15        1.00       -2.87      4.10 o 
  -7   0  15       74.48       73.63     10.83 o 
  -6   0  15       94.80      104.42      6.25 o 
  -5   0  15      547.68      586.01     15.99 o 
  -4   0  15        1.39        2.77      3.55 o 
  -3   0  15      416.42      415.39      9.69 o 
  -2   0  15       27.80       28.76      9.15 o 
  -1   0  15       84.78       79.56      4.61 o 
   0   0  15      596.94      603.58     27.72 o 
   1   0  15      149.15      148.83      7.81 o 
   2   0  15      199.41      201.76     11.87 o 
   3   0  15       38.76       38.74      4.41 o 
   4   0  15      117.31      117.01      7.68 o 
   5   0  15      177.56      186.03      8.19 o 
   6   0  15      203.30      219.89     21.31 o 
   7   0  15        6.66       -3.99      5.50 o 
   8   0  15        0.41       -9.10      9.10 o 
   9   0  15       45.73       42.82     13.06 o 
  10   0  15      248.93      210.69     18.67 o 
 -13   1  15       78.27       90.47     14.13 o 
 -12   1  15       41.85       49.95     10.98 o 
 -11   1  15        0.31       11.46      8.99 o 
 -10   1  15      150.04      151.86      9.52 o 
  -9   1  15       74.01       82.18      6.71 o 
  -8   1  15       86.65       90.10      6.03 o 
  -7   1  15      248.29      265.18     11.13 o 
  -6   1  15      192.49      200.48      7.85 o 
  -5   1  15      146.39      143.37      6.27 o 
  -4   1  15       70.90       75.35      5.68 o 
  -3   1  15        0.96       -0.85      5.02 o 
  -2   1  15      742.73      766.63     24.12 o 
  -1   1  15      438.12      430.29     23.25 o 
   0   1  15      796.97      750.37     43.23 o 
   1   1  15       19.54       13.65      3.44 o 
   2   1  15      101.09       90.17      5.12 o 
   3   1  15      381.26      342.98     22.37 o 
   4   1  15      114.77      139.95     23.61 o 
   5   1  15       34.68       32.68      5.67 o 
   6   1  15      187.07      177.21     24.58 o 
   7   1  15       82.57       77.77      7.27 o 
   8   1  15      274.23      278.85     14.38 o 
   9   1  15       17.11       32.34     11.54 o 
  10   1  15      117.44      135.71     17.61 o 
 -13   2  15       62.54       93.28     15.00 o 
 -12   2  15       40.46       49.78     12.39 o 
 -11   2  15      101.47      101.09     20.00 o 
 -10   2  15      420.88      434.89     16.39 o 
  -9   2  15      213.99      213.80      8.66 o 
  -8   2  15      299.46      325.71      9.62 o 
  -7   2  15      168.90      171.85      6.41 o 
  -6   2  15       51.33       59.16      5.43 o 
  -5   2  15      452.02      468.04     12.32 o 
  -4   2  15        2.04        5.16      4.21 o 
  -3   2  15      342.26      364.93     11.29 o 
  -2   2  15       54.69       55.82     13.44 o 
  -1   2  15       33.82       33.91      7.85 o 
   0   2  15      239.64      246.91     19.14 o 
   1   2  15      103.23      102.60      5.66 o 
   2   2  15      318.88      292.63     12.77 o 
   3   2  15      177.58      169.24      9.85 o 
   4   2  15      155.36      155.12      6.13 o 
   5   2  15       70.93       55.43      6.02 o 
   6   2  15       28.19       26.18      5.83 o 
   7   2  15      193.33      190.92     13.47 o 
   8   2  15       28.88       33.60      9.92 o 
   9   2  15      185.52      171.31     19.11 o 
  10   2  15       41.62       28.29     16.09 o 
 -12   3  15       47.96       71.51     14.13 o 
 -11   3  15       19.04       23.95     12.39 o 
 -10   3  15      114.00      116.11      9.57 o 
  -9   3  15      114.15      119.24     12.37 o 
  -8   3  15      125.88      130.84      7.93 o 
  -7   3  15       47.17       41.58      5.32 o 
  -6   3  15      361.30      371.37      8.58 o 
  -5   3  15      298.15      282.93     14.52 o 
  -4   3  15      532.89      554.26     13.18 o 
  -3   3  15      275.65      289.36      8.67 o 
  -2   3  15      777.84      709.43     56.77 o 
  -1   3  15      291.37      283.75     15.29 o 
   0   3  15      154.09      163.13     14.44 o 
   1   3  15      438.87      459.18     18.94 o 
   2   3  15       79.41       86.16      8.66 o 
   3   3  15      913.68      898.48     42.12 o 
   4   3  15       18.06        2.83      5.73 o 
   5   3  15      148.98      168.10     16.24 o 
   6   3  15       26.80       13.44      9.26 o 
   7   3  15        8.06       11.28      6.71 o 
   8   3  15       63.71       65.02      7.94 o 
   9   3  15       28.33       21.73     23.05 o 
  10   3  15       35.56       32.17     16.30 o 
 -12   4  15       23.27       55.69     13.69 o 
 -11   4  15       56.18       55.49     12.39 o 
 -10   4  15      145.79      168.34      7.52 o 
  -9   4  15       71.55       67.46      6.67 o 
  -8   4  15      191.04      181.78      7.46 o 
  -7   4  15       76.75       73.62      5.72 o 
  -6   4  15      427.25      433.22     13.37 o 
  -5   4  15       36.70       32.38      4.69 o 
  -4   4  15       38.30       40.16      5.02 o 
  -3   4  15       88.00       90.80      4.62 o 
  -2   4  15      178.41      177.99     11.81 o 
  -1   4  15      184.79      183.96      5.76 o 
   0   4  15      143.18      145.04     15.74 o 
   1   4  15       38.07       40.26      5.84 o 
   2   4  15       49.03       41.27      5.90 o 
   3   4  15       61.05       58.08     14.82 o 
   4   4  15       19.53       27.77      5.40 o 
   5   4  15      184.02      198.60      8.52 o 
   6   4  15      190.50      196.00     13.55 o 
   7   4  15       72.30       63.88     14.08 o 
   8   4  15       20.21       15.11      7.34 o 
   9   4  15       30.27       51.96     10.65 o 
 -11   5  15       52.01       48.48     13.45 o 
 -10   5  15       28.58       48.93      9.72 o 
  -9   5  15       47.98       48.93      7.48 o 
  -8   5  15       31.40       26.57      6.59 o 
  -7   5  15      354.66      368.47     11.27 o 
  -6   5  15       65.90       63.78      6.22 o 
  -5   5  15      258.91      249.92      9.02 o 
  -4   5  15        0.34        5.35      4.80 o 
  -3   5  15       24.15       18.89      7.51 o 
  -2   5  15      220.35      223.43      8.62 o 
  -1   5  15      127.17      133.95      8.35 o 
   0   5  15      209.49      185.42     27.29 o 
   1   5  15      179.72      181.46      9.50 o 
   2   5  15       83.84       88.25      9.56 o 
   3   5  15       28.37       24.96      8.49 o 
   4   5  15      203.01      216.87     51.52 o 
   5   5  15       68.85       52.39      7.97 o 
   6   5  15      150.63      145.10     30.33 o 
   7   5  15       45.70       28.80     11.85 o 
   8   5  15       22.37       10.68      9.58 o 
 -11   6  15       53.28       56.99     14.37 o 
 -10   6  15       19.69       40.88     13.26 o 
  -9   6  15       63.60       75.10     14.15 o 
  -8   6  15       16.03       -6.19      6.19 o 
  -7   6  15       54.65       53.20      7.47 o 
  -6   6  15      128.73      122.88      8.23 o 
  -5   6  15      134.73      130.70      8.03 o 
  -4   6  15       49.84       50.00      6.31 o 
  -3   6  15      296.54      261.83     24.99 o 
  -2   6  15      382.59      390.73     22.86 o 
  -1   6  15       34.61       40.41      6.64 o 
   0   6  15       24.51       43.37     20.27 o 
   1   6  15       84.79       93.30      7.70 o 
   2   6  15      144.31      150.82      8.33 o 
   3   6  15       92.11       90.67     10.07 o 
   4   6  15      207.49      200.11     18.38 o 
   5   6  15       99.62      120.91     18.48 o 
   6   6  15        7.36       12.34     14.44 o 
   7   6  15        8.88       -8.31      8.31 o 
 -10   7  15        3.92       14.56     14.37 o 
  -9   7  15      104.96      109.39     16.11 o 
  -8   7  15      107.02       98.72     10.82 o 
  -7   7  15       38.64       18.81      7.91 o 
  -6   7  15       40.23       45.72     11.44 o 
  -5   7  15       28.37       28.07     11.44 o 
  -4   7  15      125.31      114.26     16.47 o 
  -3   7  15        0.09       27.59     25.67 o 
  -2   7  15      146.99      154.78      8.79 o 
  -1   7  15       66.89       75.16      7.39 o 
   0   7  15       71.08       55.07     18.04 o 
   1   7  15      192.51      207.79      9.90 o 
   2   7  15       46.26       39.77      7.49 o 
   3   7  15       41.79       39.55      8.30 o 
   4   7  15        9.82       14.67     17.05 o 
   5   7  15       61.07       67.85     11.21 o 
  -8   8  15        2.94       -9.34     11.27 o 
  -7   8  15        6.43       14.97      9.75 o 
  -6   8  15       50.66       65.80     18.82 o 
  -5   8  15      142.61      168.75     18.05 o 
  -4   8  15       27.20       14.04      9.35 o 
  -3   8  15       60.47       56.82     10.30 o 
  -2   8  15       90.68      105.72     24.02 o 
  -1   8  15       88.59       90.02     11.22 o 
   0   8  15       43.51       42.59     10.58 o 
   1   8  15       27.49        9.07     21.50 o 
   2   8  15       65.53       43.96     12.22 o 
   3   8  15       25.95       19.73      9.98 o 
   4   8  15      147.39      163.52     17.80 o 
  -4   9  15       64.01       29.44     22.96 o 
  -3   9  15       29.53       17.54     33.29 o 
  -2   9  15        5.93      -10.89     10.89 o 
  -1   9  15       42.79       58.42     12.21 o 
   0   9  15        2.83       14.41     10.72 o 
   1   9  15        6.99        3.05     14.56 o 
  -5  -8  16        4.19       -7.24      7.89 o 
  -4  -8  16      124.22      139.56     11.63 o 
  -3  -8  16       33.65       45.89     10.23 o 
  -2  -8  16      111.86      110.26     11.09 o 
  -1  -8  16        1.53       -9.34      9.34 o 
   0  -8  16       49.41       58.49     17.61 o 
   1  -8  16       28.43       47.41     17.17 o 
   2  -8  16       20.35       29.56     15.87 o 
   4  -8  16       46.71       70.25     17.17 o 
  -7  -7  16       37.49       76.54     15.24 o 
  -6  -7  16      143.67      128.06     16.11 o 
  -5  -7  16        0.87       -3.41      7.13 o 
  -4  -7  16        9.49        5.37      8.61 o 
  -3  -7  16       38.99       39.80      7.91 o 
  -2  -7  16      175.62      172.10     15.65 o 
  -1  -7  16       44.97       42.76     17.30 o 
   0  -7  16      148.02      148.53     15.43 o 
   1  -7  16       70.63       66.96     13.69 o 
   2  -7  16       72.91       63.72     13.45 o 
   3  -7  16       14.89      -11.27     11.27 o 
   4  -7  16       27.45       45.50     11.27 o 
   5  -7  16       64.53       68.53     12.02 o 
  -9  -6  16       80.02       52.64     13.69 o 
  -8  -6  16       16.92       26.13     14.13 o 
  -7  -6  16       69.93       76.78     14.56 o 
  -6  -6  16      124.02      119.16     14.56 o 
  -5  -6  16       84.60       51.72     10.89 o 
  -4  -6  16      114.61       97.24     24.92 o 
  -3  -6  16      133.75      174.60     14.13 o 
  -2  -6  16       56.55       73.66     24.02 o 
  -1  -6  16       28.74       27.91     12.51 o 
   0  -6  16        8.16        6.34      8.71 o 
   1  -6  16       77.13       63.28     11.51 o 
   2  -6  16        0.23        2.61      8.27 o 
   3  -6  16       47.74       63.69      8.74 o 
   4  -6  16       32.27       16.24      7.63 o 
   5  -6  16       34.02       35.12      9.05 o 
   6  -6  16       33.00       34.79     15.24 o 
 -10  -5  16       31.62       16.93     14.13 o 
  -9  -5  16       33.51       29.37     12.39 o 
  -8  -5  16       80.03       62.46     11.54 o 
  -7  -5  16       20.13       28.26     17.08 o 
  -6  -5  16       21.10       31.91      9.26 o 
  -5  -5  16      183.90      199.27     11.96 o 
  -4  -5  16       37.75       45.68      9.36 o 
  -3  -5  16      465.18      456.95     11.55 o 
  -2  -5  16      168.85      185.54      8.42 o 
  -1  -5  16       99.97       88.76      7.12 o 
   0  -5  16        2.83        6.42      5.06 o 
   1  -5  16      137.68      140.86     40.66 o 
   2  -5  16      265.81      264.62      9.51 o 
   3  -5  16      167.54      151.55      7.88 o 
   4  -5  16      152.69      149.30     10.48 o 
   5  -5  16       71.50       72.23     15.29 o 
   6  -5  16       35.48       27.82     14.80 o 
   7  -5  16        7.00       23.46     13.26 o 
 -12  -4  16       50.70       91.29     11.82 o 
 -11  -4  16       14.31       29.76     37.71 o 
 -10  -4  16       41.02       46.40     10.89 o 
  -9  -4  16      134.15      147.74      9.45 o 
  -8  -4  16      175.31      172.70     20.85 o 
  -7  -4  16      235.67      228.79     16.55 o 
  -6  -4  16       20.43       22.73      8.59 o 
  -5  -4  16       59.48       50.34      8.28 o 
  -4  -4  16       36.58       22.94      7.51 o 
  -3  -4  16      142.83      149.66      9.37 o 
  -2  -4  16      341.05      315.73     16.93 o 
  -1  -4  16      213.72      211.16      8.07 o 
   0  -4  16      344.77      357.23     12.61 o 
   1  -4  16      200.06      201.21     12.39 o 
   2  -4  16      127.17      131.92      7.15 o 
   3  -4  16      165.37      169.00      9.77 o 
   4  -4  16       29.72       26.59      7.89 o 
   5  -4  16       45.30       67.95     27.82 o 
   6  -4  16       61.11       76.32     21.09 o 
   7  -4  16      102.61       65.46     14.37 o 
   8  -4  16      160.53      159.61     18.67 o 
 -13  -3  16      158.08      162.90     18.29 o 
 -12  -3  16       15.99       22.47     19.98 o 
 -11  -3  16      127.25      138.83     11.54 o 
 -10  -3  16       38.06       41.70      9.57 o 
  -9  -3  16      189.77      208.47     19.81 o 
  -8  -3  16        1.72       12.19     10.25 o 
  -7  -3  16      102.86      106.43     12.27 o 
  -6  -3  16      349.57      342.80     12.21 o 
  -5  -3  16      182.14      196.64     13.25 o 
  -4  -3  16      845.34      806.98     55.35 o 
  -2  -3  16       58.68       61.14     11.64 o 
  -1  -3  16       94.22       85.75      7.74 o 
   0  -3  16      226.33      196.81     13.45 o 
   1  -3  16      175.78      172.13      9.05 o 
   2  -3  16      175.10      166.72      9.14 o 
   3  -3  16      340.52      333.81     15.65 o 
   4  -3  16       47.43       51.92      7.14 o 
   5  -3  16      323.54      322.03     12.41 o 
   6  -3  16      230.59      234.79     12.53 o 
   7  -3  16       23.30       15.43     11.95 o 
   8  -3  16        4.21        1.06     11.51 o 
   9  -3  16       42.44       58.06     14.56 o 
 -13  -2  16       42.74       94.39     17.61 o 
 -12  -2  16       63.86       76.57     13.91 o 
 -11  -2  16       36.49       44.80      8.33 o 
 -10  -2  16      175.71      185.51     17.03 o 
  -9  -2  16       10.74       13.52      5.72 o 
  -8  -2  16       46.05       57.03     14.98 o 
  -7  -2  16      139.65      155.62      8.03 o 
  -6  -2  16      111.70      105.31      6.78 o 
  -5  -2  16      200.80      195.20      9.59 o 
  -4  -2  16      532.60      546.12     19.66 o 
  -3  -2  16       51.81       50.36      5.75 o 
  -2  -2  16      513.02      514.33     15.30 o 
  -1  -2  16      650.89      695.55     27.57 o 
   0  -2  16      202.30      217.31      9.36 o 
   1  -2  16       50.82       46.45      5.15 o 
   2  -2  16      232.18      233.31     16.09 o 
   3  -2  16      271.79      278.43     47.63 o 
   4  -2  16       82.84       79.67     12.72 o 
   5  -2  16       13.92        5.52     11.97 o 
   6  -2  16      165.21      170.49     17.42 o 
   7  -2  16       13.73        0.29     10.09 o 
   8  -2  16      108.83      108.90     15.24 o 
   9  -2  16        6.22        6.10     12.19 o 
 -12  -1  16        9.68        4.70     12.51 o 
 -11  -1  16       93.00       84.80      8.82 o 
 -10  -1  16      227.97      218.14     12.43 o 
  -9  -1  16      149.73      160.81      8.50 o 
  -8  -1  16      882.20      883.39     80.24 o 
  -7  -1  16      156.06      174.62     11.58 o 
  -6  -1  16      130.45      130.93      6.94 o 
  -5  -1  16      115.06      119.82      6.50 o 
  -4  -1  16      252.95      257.48     13.46 o 
  -3  -1  16      373.12      378.40     16.13 o 
  -2  -1  16        8.94        8.13      3.87 o 
  -1  -1  16      142.21      136.86     10.63 o 
   0  -1  16      190.95      171.99     16.91 o 
   1  -1  16       86.80       93.11      7.93 o 
   2  -1  16      613.54      628.03     31.50 o 
   3  -1  16       31.02       26.32      6.77 o 
   4  -1  16      199.58      207.76     25.45 o 
   5  -1  16       19.39       15.84     12.26 o 
   6  -1  16       49.03       42.83      8.31 o 
   7  -1  16       23.92       22.79     16.62 o 
   9  -1  16      255.16      215.48     17.61 o 
 -12   0  16       58.69       51.47     11.10 o 
 -11   0  16        4.11        5.04      7.62 o 
 -10   0  16      445.53      460.71     23.61 o 
  -9   0  16       71.98       68.72      7.04 o 
  -8   0  16       83.42       61.26     12.14 o 
  -7   0  16        5.00        9.19      4.99 o 
  -6   0  16      155.42      145.39      7.33 o 
  -5   0  16       15.07       14.86      4.83 o 
  -4   0  16       28.11       31.39      4.57 o 
  -3   0  16       97.10       91.16      7.89 o 
  -2   0  16     1079.50     1145.94     62.93 o 
  -1   0  16       63.20       59.06      5.29 o 
   0   0  16        8.66        9.98      4.05 o 
   1   0  16       53.86       50.84      9.61 o 
   2   0  16       46.85       49.07      4.59 o 
   3   0  16      499.76      479.99     12.83 o 
   4   0  16        0.36        5.69      4.73 o 
   5   0  16       74.34       85.84      6.90 o
[truncated: 57,302 more chars]
